# Supplementary material for: Ribosomal protein control of hematopoietic stem cell transformation through regulation of metabolism
Source: Cell Rep. Author manuscript; Available in PMC 2026 Jan 21. (PMC12820725; doi:10.1016/j.celrep.2025.116688)
Supplement: 2 [file NIHMS2132768-supplement-2.xlsx]

## Sheet: ExpressionDifferences
test_id	gene_id	gene	locus	sample_1	sample_2	status	value_1	value_2	log2(fold_change)	test_stat	p_value	q_value	significant
XLOC_017113	XLOC_017113	Gm5506	18:48045334-48048378	KO	WT	OK	15.4925	0	#NAME?	#NAME?	5e-05	0.00319167	yes
XLOC_025746	XLOC_025746	Grhl3	4:135541887-135573630	KO	WT	OK	8.77268	0	#NAME?	#NAME?	5e-05	0.00319167	yes
XLOC_008460	XLOC_008460	AC090843.1	12:114657355-114657777	KO	WT	OK	0	19.3362	inf	#NAME?	5e-05	0.00319167	yes
XLOC_030467	XLOC_030467	AC140374.3	6:68256403-68256869	KO	WT	OK	0	0.947487	inf	#NAME?	0.0006	0.0189201	yes
XLOC_012858	XLOC_012858	Gm10250	15:5120601-5121172	KO	WT	OK	0	0.422621	inf	#NAME?	5e-05	0.00319167	yes
XLOC_019364	XLOC_019364	Gm13611	2:32271844-32272162	KO	WT	OK	0	0.919056	inf	#NAME?	0.00035	0.0127667	yes
XLOC_020207	XLOC_020207	Gm14046	2:129749900-129750409	KO	WT	OK	0	0.468733	inf	#NAME?	0.00045	0.0152917	yes
XLOC_016295	XLOC_016295	Gm5093	17:46439577-46440099	KO	WT	OK	0	0.497203	inf	#NAME?	0.00025	0.0102133	yes
XLOC_007223	XLOC_007223	Gm6682	12:4782214-4782511	KO	WT	OK	0	1.13657	inf	#NAME?	0.0007	0.0214123	yes
XLOC_031422	XLOC_031422	Igkv4-61	6:69416894-69417178	KO	WT	OK	0	22.1767	inf	#NAME?	5e-05	0.00319167	yes
XLOC_026545	XLOC_026545	Gm11223	4:69925200-69926171	KO	WT	OK	1.11233	40.8544	5.19883	10.2407	5e-05	0.00319167	yes
XLOC_038502	XLOC_038502	AC159308.1	9:22320313-22321410	KO	WT	OK	3.64936	60.3926	4.04866	11.4403	5e-05	0.00319167	yes
XLOC_008371	XLOC_008371	Ighg2b,Ighm	12:113306314-113429855	KO	WT	OK	0.898875	11.8251	3.71758	2.77347	5e-05	0.00319167	yes
XLOC_029120	XLOC_029120	Igj	5:88520511-88527891	KO	WT	OK	0.182239	2.0394	3.48424	2.51342	0.00085	0.0244928	yes
XLOC_026009	XLOC_026009	Rpl22	4:152325741-152334150	KO	WT	OK	104.082	971.476	3.22245	13.2993	5e-05	0.00319167	yes
XLOC_039676	XLOC_039676	Nudt11	X:6027055-6092269	KO	WT	OK	0.1457	0.777097	2.41509	2.50991	0.001	0.0274798	yes
XLOC_017901	XLOC_017901	Nrxn2	19:6418730-6544899	KO	WT	OK	0.248129	1.03228	2.05667	1.42647	0.0008	0.023645	yes
XLOC_036912	XLOC_036912	Gm10282	8:72304117-72305276	KO	WT	OK	2.42486	9.93926	2.03523	5.07582	5e-05	0.00319167	yes
XLOC_007709	XLOC_007709	Meg3,Mir1906-1,Mir770	12:109540990-109571726	KO	WT	OK	3.51573	13.3298	1.92276	3.82977	5e-05	0.00319167	yes
XLOC_005376	XLOC_005376	Sphk1	11:116530924-116536674	KO	WT	OK	0.158843	0.523657	1.72102	0.756541	0.0013	0.0338516	yes
XLOC_007723	XLOC_007723	AC152063.2,SNORD113	12:109603944-109661709	KO	WT	OK	1.51611	4.84026	1.67471	1.64408	5e-05	0.00319167	yes
XLOC_021912	XLOC_021912	Prom2	2:127526472-127541467	KO	WT	OK	0.320675	0.993123	1.63086	1.71749	0.0005	0.016385	yes
XLOC_012441	XLOC_012441	Pkhd1l1	15:44457445-44601346	KO	WT	OK	0.867846	2.52714	1.54199	1.99439	0.00075	0.0225663	yes
XLOC_023627	XLOC_023627	Car1	3:14766215-14808368	KO	WT	OK	3.87995	10.2074	1.39551	3.31115	5e-05	0.00319167	yes
XLOC_018676	XLOC_018676	Scd1	19:44394450-44407709	KO	WT	OK	0.373957	0.910092	1.28314	2.5434	0.0002	0.0089678	yes
XLOC_038109	XLOC_038109	Plscr2	9:92275601-92297752	KO	WT	OK	1.72911	4.14877	1.26265	2.75474	5e-05	0.00319167	yes
XLOC_028621	XLOC_028621	Fscn1	5:142960342-142973185	KO	WT	OK	3.03672	7.05696	1.21653	2.76048	5e-05	0.00319167	yes
XLOC_015820	XLOC_015820	Rgmb	17:15804676-15830833	KO	WT	OK	0.982946	2.26267	1.20284	2.22313	0.0003	0.011514	yes
XLOC_028866	XLOC_028866	Fndc4	5:31292254-31295914	KO	WT	OK	0.553582	1.27411	1.20262	2.09058	0.0006	0.0189201	yes
XLOC_024730	XLOC_024730	Gm11837	4:14929907-15149794	KO	WT	OK	2.47807	5.50916	1.15262	1.97517	0.00135	0.0350048	yes
XLOC_013417	XLOC_013417	Krt8	15:101996710-102004342	KO	WT	OK	0.647177	1.39665	1.10974	2.14908	0.00095	0.026502	yes
XLOC_007703	XLOC_007703	Evl	12:108370956-108702306	KO	WT	OK	1.09452	2.35698	1.10664	2.37464	0.00015	0.00783409	yes
XLOC_020901	XLOC_020901	Gm13340	2:22227502-22618252	KO	WT	OK	1.44594	3.09696	1.09885	2.15858	0.00045	0.0152917	yes
XLOC_014498	XLOC_014498	Boc	16:44484791-44558897	KO	WT	OK	0.479826	1.0014	1.06143	2.28866	0.0001	0.00569164	yes
XLOC_014015	XLOC_014015	Cmss1	16:57302198-57607018	KO	WT	OK	45.7115	94.9334	1.05436	3.52566	5e-05	0.00319167	yes
XLOC_032450	XLOC_032450	Psg16	7:17074039-17133450	KO	WT	OK	0.461905	0.948777	1.03847	1.57029	0.002	0.0475039	yes
XLOC_034819	XLOC_034819	Serpinh1	7:99345374-99353260	KO	WT	OK	1.41971	2.89731	1.02912	2.72229	5e-05	0.00319167	yes
XLOC_014511	XLOC_014511	Phldb2	16:45746242-46010218	KO	WT	OK	0.890671	1.78293	1.00128	1.57096	0.00045	0.0152917	yes
XLOC_019180	XLOC_019180	Etl4	2:19909779-20810713	KO	WT	OK	0.549135	1.09187	0.991572	1.19538	0.00115	0.0307738	yes
XLOC_040361	XLOC_040361	CR293526.1	X:94793102-94798237	KO	WT	OK	0.665629	1.30356	0.969668	2.29121	0.0002	0.0089678	yes
XLOC_009797	XLOC_009797	mmu-let-7d	13:48535522-48537118	KO	WT	OK	3.31504	6.32612	0.932295	2.19007	0.0005	0.016385	yes
XLOC_030949	XLOC_030949	Mgst1	6:138140315-138156755	KO	WT	OK	7.54979	14.3758	0.929135	2.4085	5e-05	0.00319167	yes
XLOC_042551	XLOC_042551	ERDR1	Y:90784737-90816464	KO	WT	OK	33.838	64.3095	0.926386	3.92664	5e-05	0.00319167	yes
XLOC_006029	XLOC_006029	Zfp286	11:62753099-62789462	KO	WT	OK	4.90231	9.31431	0.925989	1.90703	0.0004	0.0141688	yes
XLOC_023206	XLOC_023206	Lingo4,Rorc	3:94372793-94404501	KO	WT	OK	0.955554	1.79688	0.911089	2.0755	0.0004	0.0141688	yes
XLOC_001062	XLOC_001062	Gm10075	1:19063298-19166346	KO	WT	OK	6.01711	11.2918	0.908138	2.52831	5e-05	0.00319167	yes
XLOC_024772	XLOC_024772	6230409E13Rik	4:21931286-21998481	KO	WT	OK	0.50898	0.936316	0.879386	1.81182	0.0016	0.0400196	yes
XLOC_040356	XLOC_040356	Zxdb	X:94724568-94730191	KO	WT	OK	0.827424	1.519	0.876427	2.33756	0.0003	0.011514	yes
XLOC_016340	XLOC_016340	Satb1	17:51736186-51833290	KO	WT	OK	1.57703	2.85694	0.857266	1.84895	0.00015	0.00783409	yes
XLOC_031245	XLOC_031245	Fam115c	6:42623018-42645254	KO	WT	OK	0.625502	1.10959	0.826943	1.83777	0.00185	0.0448686	yes
XLOC_000167	XLOC_000167	GPR45,Gpr45	1:42952871-43035449	KO	WT	OK	1.17995	2.08978	0.824625	1.92735	0.00085	0.0244928	yes
XLOC_036754	XLOC_036754	Mtus1	8:40990913-41133726	KO	WT	OK	1.56927	2.74461	0.806505	1.65403	0.0003	0.011514	yes
XLOC_016253	XLOC_016253	AY036118	17:39843000-39848831	KO	WT	OK	71.2484	123.613	0.794903	4.04708	5e-05	0.00319167	yes
XLOC_017631	XLOC_017631	Setbp1	18:78750379-79109391	KO	WT	OK	0.403415	0.696813	0.788507	2.26929	0.00015	0.00783409	yes
XLOC_038374	XLOC_038374	Lars2	9:123366910-123463056	KO	WT	OK	24.5443	41.9177	0.772168	3.98848	5e-05	0.00319167	yes
XLOC_012817	XLOC_012817	Tenc1	15:102100407-102116468	KO	WT	OK	1.94574	3.32248	0.77194	2.98555	5e-05	0.00319167	yes
XLOC_016887	XLOC_016887	Fzd8	18:9212855-9216201	KO	WT	OK	1.17689	1.9948	0.761262	1.95926	0.00105	0.0285973	yes
XLOC_015088	XLOC_015088	Gm9805	17:22674321-22691467	KO	WT	OK	4.21569	7.11495	0.755084	2.14611	0.00035	0.0127667	yes
XLOC_027891	XLOC_027891	Nat8l	5:33995983-34005916	KO	WT	OK	0.502821	0.844205	0.747549	1.85682	0.00195	0.0466781	yes
XLOC_009920	XLOC_009920	Gm3604	13:62771488-62777115	KO	WT	OK	3.97869	6.55197	0.719634	2.35991	5e-05	0.00319167	yes
XLOC_023656	XLOC_023656	Fndc3b	3:27416161-27710439	KO	WT	OK	0.792582	1.29786	0.711503	2.12175	0.00035	0.0127667	yes
XLOC_030587	XLOC_030587	Snrpg	6:86371582-86378902	KO	WT	OK	147.155	240.702	0.709919	3.17559	5e-05	0.00319167	yes
XLOC_025984	XLOC_025984	Gpr157	4:150087364-150105927	KO	WT	OK	2.36675	3.86662	0.708161	2.59833	5e-05	0.00319167	yes
XLOC_020005	XLOC_020005	Lgr4	2:109917646-110014257	KO	WT	OK	1.20739	1.97196	0.707743	1.77398	0.0012	0.0317879	yes
XLOC_034962	XLOC_034962	Apbb1	7:105558484-105581545	KO	WT	OK	2.03987	3.22435	0.660531	2.10556	0.0002	0.0089678	yes
XLOC_029301	XLOC_029301	Sgsm1	5:113243219-113310786	KO	WT	OK	2.38073	3.76066	0.659583	1.86431	0.00045	0.0152917	yes
XLOC_041290	XLOC_041290	Dcaf12l1	X:44786569-44790197	KO	WT	OK	2.45857	3.85876	0.650314	2.07032	0.00065	0.0201851	yes
XLOC_041221	XLOC_041221	Rpl39	X:36823736-37085410	KO	WT	OK	902.041	1415.52	0.650072	2.19873	0.00065	0.0201851	yes
XLOC_002840	XLOC_002840	Slc6a15	10:103367239-103419380	KO	WT	OK	9.63608	15.0805	0.646169	2.79155	5e-05	0.00319167	yes
XLOC_013022	XLOC_013022	Tmem65	15:58780460-58823600	KO	WT	OK	5.64331	8.67698	0.620651	2.38884	5e-05	0.00319167	yes
XLOC_003178	XLOC_003178	Marcks	10:37133374-37138920	KO	WT	OK	5.08159	7.74659	0.608282	2.36036	5e-05	0.00319167	yes
XLOC_033169	XLOC_033169	Pde2a	7:101421690-101512829	KO	WT	OK	4.03886	6.0779	0.589626	2.3613	5e-05	0.00319167	yes
XLOC_035332	XLOC_035332	Cdkn1c	7:143458345-143461200	KO	WT	OK	5.38195	8.0957	0.589026	2.20817	5e-05	0.00319167	yes
XLOC_004745	XLOC_004745	Camkk1	11:73015753-73042073	KO	WT	OK	3.23323	4.83518	0.580592	2.18924	0.0001	0.00569164	yes
XLOC_000802	XLOC_000802	Mpc2	1:165461036-165481214	KO	WT	OK	29.127	43.439	0.576635	1.90372	0.0015	0.0381411	yes
XLOC_032945	XLOC_032945	Ndn	7:62348276-62349928	KO	WT	OK	8.1639	12.0173	0.557777	2.1321	0.0002	0.0089678	yes
XLOC_022425	XLOC_022425	Gm8898	2:175918880-175931100	KO	WT	OK	4.28816	6.29753	0.554425	2.02698	0.0003	0.011514	yes
XLOC_027079	XLOC_027079	Tinagl1	4:130164453-130175122	KO	WT	OK	5.0893	7.46935	0.553516	1.81331	0.00165	0.0410468	yes
XLOC_040540	XLOC_040540	Klhl4	X:114474193-114560829	KO	WT	OK	4.30825	6.31328	0.551289	1.95967	0.00085	0.0244928	yes
XLOC_022772	XLOC_022772	Pkia	3:7366603-7445366	KO	WT	OK	4.06432	5.93439	0.546085	1.94363	0.0012	0.0317879	yes
XLOC_037981	XLOC_037981	Rora	9:68653785-69388246	KO	WT	OK	2.34896	3.42838	0.545507	1.61221	0.0016	0.0400196	yes
XLOC_037597	XLOC_037597	Ldlr	9:21723575-21749916	KO	WT	OK	8.11026	11.806	0.541704	2.55195	5e-05	0.00319167	yes
XLOC_009194	XLOC_009194	Zfp808	13:62129884-62174632	KO	WT	OK	5.84641	8.50417	0.540618	1.82486	0.00195	0.0466781	yes
XLOC_013271	XLOC_013271	Plxnb2	15:89155548-89181070	KO	WT	OK	6.55156	9.51276	0.538026	1.87814	0.00095	0.026502	yes
XLOC_023968	XLOC_023968	Rps27	3:90212724-90213648	KO	WT	OK	830.842	1203.85	0.535004	2.6642	5e-05	0.00319167	yes
XLOC_040642	XLOC_040642	Armcx4	X:134684561-134696757	KO	WT	OK	1.57845	2.26518	0.521113	2.0039	0.0006	0.0189201	yes
XLOC_029337	XLOC_029337	Dynll1	5:115297109-115300999	KO	WT	OK	98.0813	140.545	0.518979	2.05248	0.0004	0.0141688	yes
XLOC_010131	XLOC_010131	Rgs7bp	13:104945923-105054930	KO	WT	OK	2.71433	3.8474	0.503289	2.02759	0.0005	0.016385	yes
XLOC_020728	XLOC_020728	Ss18l1	2:180042508-180070201	KO	WT	OK	2.47973	3.5068	0.499973	1.81757	0.0019	0.0458394	yes
XLOC_038282	XLOC_038282	Epm2aip1	9:111271837-111279098	KO	WT	OK	17.8184	25.0459	0.491207	2.44192	5e-05	0.00319167	yes
XLOC_027827	XLOC_027827	Insig1	5:28071362-28078664	KO	WT	OK	21.1099	29.5267	0.484105	2.29869	5e-05	0.00319167	yes
XLOC_018276	XLOC_018276	Slc18a2	19:59260718-59296012	KO	WT	OK	95.6271	133.586	0.48228	2.20971	0.00025	0.0102133	yes
XLOC_040186	XLOC_040186	Bgn	X:73483601-73495933	KO	WT	OK	19.0324	26.4014	0.472158	2.2363	0.0001	0.00569164	yes
XLOC_029213	XLOC_029213	Abcg3	5:104935056-104982835	KO	WT	OK	16.0246	22.0358	0.459559	2.12141	0.00015	0.00783409	yes
XLOC_019525	XLOC_019525	Fmnl2	2:52857742-53134202	KO	WT	OK	9.10111	12.5142	0.459447	1.74026	0.00195	0.0466781	yes
XLOC_021239	XLOC_021239	Dpp4	2:62329129-62470913	KO	WT	OK	12.0234	16.5168	0.458084	1.7852	0.0003	0.011514	yes
XLOC_037662	XLOC_037662	Robo4	9:37401896-37414023	KO	WT	OK	7.21453	9.90141	0.456728	2.05618	0.00035	0.0127667	yes
XLOC_018528	XLOC_018528	Gda	19:21391306-21473445	KO	WT	OK	11.6473	15.9256	0.451348	1.95951	0.0009	0.0252605	yes
XLOC_036831	XLOC_036831	Sc4mol	8:64718134-64733792	KO	WT	OK	19.9348	27.2017	0.448411	1.87128	0.0008	0.023645	yes
XLOC_018534	XLOC_018534	Mamdc2	19:23302608-23448390	KO	WT	OK	10.4374	14.2166	0.445815	2.02742	0.00045	0.0152917	yes
XLOC_039206	XLOC_039206	CAAA01180111.1	9:124291825-124312662	KO	WT	OK	10.0275	13.6008	0.439725	1.7792	0.00195	0.0466781	yes
XLOC_017515	XLOC_017515	Zfp608	18:54888044-55079414	KO	WT	OK	16.589	22.4914	0.439146	2.26409	0.00015	0.00783409	yes
XLOC_041664	XLOC_041664	Maged1	X:94535471-94542143	KO	WT	OK	22.8949	30.9359	0.434257	1.94146	0.00115	0.0307738	yes
XLOC_006104	XLOC_006104	Fgf11	11:69796067-69803281	KO	WT	OK	7.16945	9.67955	0.433076	1.77956	0.00145	0.0372822	yes
XLOC_005686	XLOC_005686	Rps27a	11:29526274-29578367	KO	WT	OK	1005.13	1355.23	0.431161	2.03966	0.0007	0.0214123	yes
XLOC_014481	XLOC_014481	Arhgap31	16:38598339-38713274	KO	WT	OK	4.16091	5.57817	0.422894	1.84294	0.0015	0.0381411	yes
XLOC_015332	XLOC_015332	Ltb	17:35194438-35196320	KO	WT	OK	27.3346	36.5966	0.42098	1.90352	0.0009	0.0252605	yes
XLOC_009554	XLOC_009554	Zfp187	13:21421274-21453744	KO	WT	OK	19.1239	25.2427	0.400487	1.83857	0.0015	0.0381411	yes
XLOC_001452	XLOC_001452	St8sia4	1:95587683-95668322	KO	WT	OK	7.13041	9.38699	0.396679	1.76592	0.0021	0.0493688	yes
XLOC_022406	XLOC_022406	Atp5e	2:174461071-174464105	KO	WT	OK	181.092	236.007	0.382112	1.82834	0.0018	0.0439458	yes
XLOC_018233	XLOC_018233	Sfr1	19:47731742-47737205	KO	WT	OK	92.8119	73.7082	-0.332485	-1.71424	0.00205	0.0483789	yes
XLOC_027162	XLOC_027162	Clic4	4:135213965-135272814	KO	WT	OK	53.9859	42.6856	-0.338833	-1.78441	0.0018	0.0439458	yes
XLOC_007630	XLOC_007630	Psmc1	12:100110185-100123364	KO	WT	OK	87.1317	68.8875	-0.338955	-1.76139	0.0021	0.0493688	yes
XLOC_036068	XLOC_036068	Hmgb2	8:57488041-57515999	KO	WT	OK	309.514	243.392	-0.346719	-1.80926	0.0015	0.0381411	yes
XLOC_009135	XLOC_009135	Sfxn1	13:54071844-54108346	KO	WT	OK	64.1331	50.4294	-0.346803	-1.81444	0.0015	0.0381411	yes
XLOC_023517	XLOC_023517	Eif4e	3:138526076-138560196	KO	WT	OK	86.9704	68.3545	-0.34749	-1.81099	0.00185	0.0448686	yes
XLOC_011788	XLOC_011788	Hnrnpc	14:52073186-52104044	KO	WT	OK	197.264	155.017	-0.347707	-1.82435	0.00145	0.0372822	yes
XLOC_018758	XLOC_018758	Eif3a	19:60761115-60790693	KO	WT	OK	127.178	99.7571	-0.350355	-1.81693	0.0018	0.0439458	yes
XLOC_016064	XLOC_016064	Rps28	17:33810519-33824562	KO	WT	OK	2129.1	1669.7	-0.350661	-1.78428	0.0017	0.0419501	yes
XLOC_033523	XLOC_033523	Glrx3	7:137437568-137469212	KO	WT	OK	99.8485	78.2572	-0.351518	-1.81579	0.0016	0.0400196	yes
XLOC_017258	XLOC_017258	Atp5a1	18:77773728-77782869	KO	WT	OK	406.636	318.149	-0.354037	-1.79182	0.00155	0.0391418	yes
XLOC_020489	XLOC_020489	Rpn2	2:157208549-157326319	KO	WT	OK	128.368	100.429	-0.354111	-1.73346	0.00125	0.0329699	yes
XLOC_001640	XLOC_001640	Rgs18	1:144752682-144775435	KO	WT	OK	179.012	140.007	-0.354558	-1.87793	0.00115	0.0307738	yes
XLOC_009316	XLOC_009316	Mef2c	13:83504033-83667082	KO	WT	OK	78.5682	61.4106	-0.355458	-1.87225	0.0013	0.0338516	yes
XLOC_029642	XLOC_029642	Slc7a1	5:148327409-148399904	KO	WT	OK	15.8717	12.3909	-0.357182	-1.80409	0.00115	0.0307738	yes
XLOC_023690	XLOC_023690	Anxa5	3:36448924-36475843	KO	WT	OK	99.3798	77.5471	-0.35788	-1.8646	0.0013	0.0338516	yes
XLOC_013709	XLOC_013709	Rrn3	16:13780698-13814840	KO	WT	OK	26.2457	20.4793	-0.357913	-1.76912	0.0021	0.0493688	yes
XLOC_017944	XLOC_017944	Fth1	19:9982702-9985092	KO	WT	OK	749.516	584.667	-0.358343	-1.88733	0.0013	0.0338516	yes
XLOC_011494	XLOC_011494	Dnajc9	14:20384637-20388910	KO	WT	OK	102.733	80.0837	-0.359323	-1.86497	0.00065	0.0201851	yes
XLOC_020602	XLOC_020602	Ddx27	2:167015192-167034948	KO	WT	OK	40.2717	31.3684	-0.360457	-1.73538	0.0013	0.0338516	yes
XLOC_038009	XLOC_038009	Gm20509,Khdc3,Rsl24d1	9:73101835-73123335	KO	WT	OK	92.8177	72.2758	-0.360887	-1.82998	0.00135	0.0350048	yes
XLOC_007328	XLOC_007328	Nampt	12:32820334-32853369	KO	WT	OK	34.1828	26.5849	-0.362661	-1.76896	0.0017	0.0419501	yes
XLOC_000125	XLOC_000125	Cox5b	1:36691486-36693385	KO	WT	OK	235.095	182.578	-0.364733	-1.85303	0.0015	0.0381411	yes
XLOC_025053	XLOC_025053	Rad23b	4:55350042-55392237	KO	WT	OK	84.349	65.3785	-0.367554	-1.82434	0.00125	0.0329699	yes
XLOC_003359	XLOC_003359	Mif	10:75859352-75860250	KO	WT	OK	345.461	267.502	-0.368974	-1.90179	0.0011	0.0296952	yes
XLOC_028674	XLOC_028674	Pomp	5:147860627-147875778	KO	WT	OK	182.177	140.997	-0.369668	-1.87555	0.001	0.0274798	yes
XLOC_016520	XLOC_016520	Calm2	17:87433411-87446935	KO	WT	OK	491.485	380.342	-0.369851	-1.93858	0.0009	0.0252605	yes
XLOC_016456	XLOC_016456	Dpy30	17:74299473-74323944	KO	WT	OK	99.9015	77.2914	-0.370199	-1.7744	0.0019	0.0458394	yes
XLOC_001139	XLOC_001139	Coa5	1:37417083-37430103	KO	WT	OK	59.9788	46.39	-0.370638	-1.94157	0.0009	0.0252605	yes
XLOC_036317	XLOC_036317	Arl2bp	8:94666754-94674417	KO	WT	OK	59.8753	46.2975	-0.371029	-1.86059	0.00155	0.0391418	yes
XLOC_004852	XLOC_004852	Unc119	11:78343481-78349164	KO	WT	OK	73.9902	57.1192	-0.373359	-1.77844	0.00195	0.0466781	yes
XLOC_032999	XLOC_032999	Abhd2	7:79273200-79365508	KO	WT	OK	18.5007	14.2631	-0.375284	-1.91803	0.0008	0.023645	yes
XLOC_021104	XLOC_021104	Ndufa8	2:36036325-36049406	KO	WT	OK	78.0845	60.171	-0.375967	-1.80103	0.0017	0.0419501	yes
XLOC_019958	XLOC_019958	Gm13881	2:103904385-103920761	KO	WT	OK	11.4397	8.81319	-0.376319	-1.8949	0.0009	0.0252605	yes
XLOC_028380	XLOC_028380	Taok3	5:117120128-117275219	KO	WT	OK	38.606	29.7315	-0.376832	-1.96327	0.00055	0.0176769	yes
XLOC_004804	XLOC_004804	Ywhae	11:75732868-75765845	KO	WT	OK	298.25	229.338	-0.379052	-1.83134	0.00205	0.0483789	yes
XLOC_038945	XLOC_038945	CT025673.1,SNORD50	9:88521050-88522883	KO	WT	OK	113.684	87.4023	-0.379291	-1.81581	0.0016	0.0400196	yes
XLOC_038537	XLOC_038537	Fli1	9:32422197-32550609	KO	WT	OK	67.7035	51.9699	-0.381556	-1.92092	0.0008	0.023645	yes
XLOC_011837	XLOC_011837	Nedd8	14:55662264-55671906	KO	WT	OK	144.817	111.075	-0.382698	-1.8906	0.001	0.0274798	yes
XLOC_036379	XLOC_036379	E2f4,Elmo3	8:105297262-105312028	KO	WT	OK	54.5468	41.7706	-0.385007	-1.93057	0.00085	0.0244928	yes
XLOC_006832	XLOC_006832	H3f3b	11:116020782-116027962	KO	WT	OK	691.08	528.718	-0.386354	-1.93292	0.001	0.0274798	yes
XLOC_033430	XLOC_033430	Tufm	7:126487165-126490730	KO	WT	OK	45.369	34.7026	-0.386663	-1.92905	0.0009	0.0252605	yes
XLOC_036142	XLOC_036142	Lsm4	8:70673247-70678752	KO	WT	OK	68.0192	52.0223	-0.386813	-1.77596	0.00185	0.0448686	yes
XLOC_037848	XLOC_037848	Psma4	9:54950265-54958030	KO	WT	OK	195.674	149.529	-0.388033	-1.9031	0.0008	0.023645	yes
XLOC_011185	XLOC_011185	Ints9	14:64949999-65039835	KO	WT	OK	20.6847	15.7914	-0.389419	-1.86133	0.00105	0.0285973	yes
XLOC_032805	XLOC_032805	Cldnd2,Etfb	7:43439210-43457800	KO	WT	OK	160.767	122.676	-0.390118	-1.97729	0.00015	0.00783409	yes
XLOC_038851	XLOC_038851	Ccnb2	9:70407688-70421554	KO	WT	OK	62.6813	47.789	-0.391357	-1.97144	0.00035	0.0127667	yes
XLOC_027109	XLOC_027109	Atpif1	4:132530554-132535443	KO	WT	OK	412.179	314.248	-0.391369	-2.03704	0.00025	0.0102133	yes
XLOC_009059	XLOC_009059	Tmem14c	13:41016249-41022575	KO	WT	OK	94.0988	71.7408	-0.391383	-1.90326	0.0012	0.0317879	yes
XLOC_029463	XLOC_029463	Sbds	5:130245730-130255559	KO	WT	OK	52.3401	39.8998	-0.391537	-1.84319	0.0017	0.0419501	yes
XLOC_000245	XLOC_000245	Nop58	1:59684970-59719022	KO	WT	OK	193.784	147.719	-0.391594	-2.00481	0.00045	0.0152917	yes
XLOC_033402	XLOC_033402	Plk1	7:122159436-122169875	KO	WT	OK	18.6665	14.2255	-0.391967	-1.791	0.0017	0.0419501	yes
XLOC_007536	XLOC_007536	Rbm25	12:83631610-83684987	KO	WT	OK	84.1599	64.1316	-0.392098	-2.08108	0.0004	0.0141688	yes
XLOC_015282	XLOC_015282	Wdr46	17:33940659-33949695	KO	WT	OK	21.4058	16.308	-0.392419	-1.80229	0.0013	0.0338516	yes
XLOC_015982	XLOC_015982	Rps10	17:27630417-27636862	KO	WT	OK	1417.36	1079.45	-0.392907	-1.9373	0.00075	0.0225663	yes
XLOC_012316	XLOC_012316	Rpl37	15:5095980-5119140	KO	WT	OK	892.293	679.546	-0.392945	-2.0584	0.00035	0.0127667	yes
XLOC_018224	XLOC_018224	As3mt	19:46707442-46741095	KO	WT	OK	39.1085	29.7587	-0.394174	-1.92727	0.001	0.0274798	yes
XLOC_002478	XLOC_002478	Lims1	10:58323465-58424691	KO	WT	OK	80.2352	61.0447	-0.39437	-1.97639	0.00025	0.0102133	yes
XLOC_010097	XLOC_010097	Ptcd2	13:99319648-99344678	KO	WT	OK	34.0293	25.8768	-0.39512	-1.86554	0.0011	0.0296952	yes
XLOC_032895	XLOC_032895	Nomo1	7:46033695-46084212	KO	WT	OK	59.4663	45.1945	-0.395925	-2.09479	0.00035	0.0127667	yes
XLOC_030053	XLOC_030053	Mios	6:8209117-8236997	KO	WT	OK	23.2388	17.6614	-0.395939	-1.90864	0.0008	0.023645	yes
XLOC_037601	XLOC_037601	Prkcsh	9:22002824-22014226	KO	WT	OK	43.879	33.34	-0.396275	-2.02329	0.0004	0.0141688	yes
XLOC_028247	XLOC_028247	D830014E11Rik,Lrrc8d	5:105696832-105832436	KO	WT	OK	17.8113	13.529	-0.396737	-1.69101	0.00185	0.0448686	yes
XLOC_018248	XLOC_018248	Pdcd4	19:53892230-54033268	KO	WT	OK	260.195	197.39	-0.398547	-1.81425	0.001	0.0274798	yes
XLOC_028553	XLOC_028553	AC147987.1	5:136919145-136937112	KO	WT	OK	11.9323	9.05115	-0.398693	-1.83113	0.0009	0.0252605	yes
XLOC_011807	XLOC_011807	Prmt5	14:54507177-54517525	KO	WT	OK	46.8189	35.5073	-0.398976	-1.66591	0.002	0.0475039	yes
XLOC_033110	XLOC_033110	Prcp	7:92874354-92935882	KO	WT	OK	53.8112	40.7931	-0.399583	-2.061	0.00025	0.0102133	yes
XLOC_028469	XLOC_028469	Tmed2	5:124540694-124550506	KO	WT	OK	208.052	157.654	-0.400185	-2.0564	0.00035	0.0127667	yes
XLOC_024380	XLOC_024380	Rpf1	3:146506347-146521423	KO	WT	OK	48.4893	36.7358	-0.400478	-1.87995	0.0009	0.0252605	yes
XLOC_023436	XLOC_023436	1810037I17Rik	3:122924361-122926193	KO	WT	OK	90.8487	68.8267	-0.400498	-1.90243	0.0008	0.023645	yes
XLOC_037900	XLOC_037900	Hexa	9:59539666-59565105	KO	WT	OK	55.0134	41.6553	-0.401284	-2.01975	0.0006	0.0189201	yes
XLOC_018040	XLOC_018040	Aldh1a1	19:20601960-20643462	KO	WT	OK	51.6314	39.055	-0.402741	-2.01882	0.0004	0.0141688	yes
XLOC_004510	XLOC_004510	Igtp,Irgm2	11:58199555-58222779	KO	WT	OK	58.3518	44.1383	-0.402746	-2.05322	0.0005	0.016385	yes
XLOC_040157	XLOC_040157	Hmgb3	X:71555917-71560676	KO	WT	OK	168.08	127.07	-0.403527	-2.06584	0.0001	0.00569164	yes
XLOC_005955	XLOC_005955	Arf1	11:59206610-59228270	KO	WT	OK	197.151	148.92	-0.40476	-2.03343	0.0003	0.011514	yes
XLOC_017425	XLOC_017425	Hspa9	18:34937311-34954546	KO	WT	OK	194.867	147.192	-0.40479	-1.97826	5e-05	0.00319167	yes
XLOC_025799	XLOC_025799	Capzb	4:139192898-139291818	KO	WT	OK	150.535	113.688	-0.40502	-2.10691	0.0001	0.00569164	yes
XLOC_007503	XLOC_007503	Eif2s1	12:78842988-78887010	KO	WT	OK	61.2198	46.204	-0.40598	-1.80993	0.002	0.0475039	yes
XLOC_018722	XLOC_018722	Xpnpep1	19:52991180-53038645	KO	WT	OK	24.395	18.4034	-0.406614	-1.951	0.00085	0.0244928	yes
XLOC_030607	XLOC_030607	Rpn1	6:88084472-88105304	KO	WT	OK	74.8966	56.4173	-0.408762	-2.1533	5e-05	0.00319167	yes
XLOC_018646	XLOC_018646	Exosc1	19:41922714-41933314	KO	WT	OK	39.6803	29.8377	-0.41129	-1.91308	0.0009	0.0252605	yes
XLOC_036367	XLOC_036367	Ces2g	8:104961717-104969537	KO	WT	OK	19.6099	14.7387	-0.411968	-1.93687	0.00065	0.0201851	yes
XLOC_022172	XLOC_022172	Pigu	2:155278242-155357490	KO	WT	OK	54.7586	41.1084	-0.413652	-1.9271	0.00085	0.0244928	yes
XLOC_037210	XLOC_037210	Mphosph6	8:117791644-117801929	KO	WT	OK	37.6286	28.2162	-0.415308	-1.80203	0.0019	0.0458394	yes
XLOC_040669	XLOC_040669	Wbp5	X:136245078-136247139	KO	WT	OK	82.4932	61.8503	-0.415495	-2.03402	0.00035	0.0127667	yes
XLOC_038411	XLOC_038411	Endod1	9:14353982-14381242	KO	WT	OK	10.1599	7.61727	-0.415546	-1.81002	0.00155	0.0391418	yes
XLOC_034820	XLOC_034820	Rps3	7:99477895-99483738	KO	WT	OK	1904.02	1426.22	-0.416855	-1.79632	0.0018	0.0439458	yes
XLOC_013090	XLOC_013090	Ly6a,Ly6c1,Ly6i	15:74979811-75048837	KO	WT	OK	100.232	75.06	-0.417227	-1.90762	0.0009	0.0252605	yes
XLOC_018673	XLOC_018673	Bloc1s2a	19:44139265-44146446	KO	WT	OK	40.5077	30.3167	-0.41808	-1.78039	0.00165	0.0410468	yes
XLOC_025742	XLOC_025742	Runx3	4:135120526-135184910	KO	WT	OK	19.1132	14.2871	-0.419859	-1.55559	0.00175	0.043126	yes
XLOC_000675	XLOC_000675	Csrp1	1:135719748-135752232	KO	WT	OK	107.672	80.4488	-0.420503	-2.205	0.00025	0.0102133	yes
XLOC_013422	XLOC_013422	Aaas	15:102338246-102350759	KO	WT	OK	34.1074	25.4779	-0.42084	-2.00402	0.00035	0.0127667	yes
XLOC_037074	XLOC_037074	Got2	8:95864133-95888547	KO	WT	OK	80.2114	59.83	-0.422938	-2.21745	5e-05	0.00319167	yes
XLOC_038230	XLOC_038230	Gpx1	9:108339079-108340338	KO	WT	OK	431.974	322.076	-0.423544	-2.23497	0.00015	0.00783409	yes
XLOC_028886	XLOC_028886	Letm1	5:33739672-33782817	KO	WT	OK	13.7848	10.2776	-0.42358	-1.98067	0.00075	0.0225663	yes
XLOC_041517	XLOC_041517	Lage3	X:74351275-74353618	KO	WT	OK	67.6434	50.4199	-0.423958	-1.92688	0.001	0.0274798	yes
XLOC_007224	XLOC_007224	0610009D07Rik	12:4817607-4827658	KO	WT	OK	121.554	90.5461	-0.424876	-2.13925	5e-05	0.00319167	yes
XLOC_023923	XLOC_023923	Pmf1	3:88394142-88410316	KO	WT	OK	43.4821	32.3854	-0.425076	-1.95833	0.0008	0.023645	yes
XLOC_030440	XLOC_030440	Mad2l1	6:66535240-66547427	KO	WT	OK	81.3974	60.5996	-0.425674	-1.98562	0.00095	0.026502	yes
XLOC_041229	XLOC_041229	Upf3b	X:37091677-37110325	KO	WT	OK	45.4967	33.8576	-0.426281	-2.0905	0.00015	0.00783409	yes
XLOC_039183	XLOC_039183	Higd1a	9:121848559-121858580	KO	WT	OK	27.2006	20.2156	-0.428168	-1.90593	0.00105	0.0285973	yes
XLOC_036990	XLOC_036990	Calr	8:84841849-84846934	KO	WT	OK	398.499	296.159	-0.428201	-1.98053	0.0007	0.0214123	yes
XLOC_040487	XLOC_040487	Pgk1	X:106187099-106203699	KO	WT	OK	208.587	154.998	-0.428403	-2.26163	5e-05	0.00319167	yes
XLOC_018335	XLOC_018335	Banf1	19:5364640-5366645	KO	WT	OK	245.663	182.443	-0.429235	-2.22087	5e-05	0.00319167	yes
XLOC_015687	XLOC_015687	Mta3	17:83698827-83823570	KO	WT	OK	31.943	23.7158	-0.429653	-1.77435	0.00145	0.0372822	yes
XLOC_017930	XLOC_017930	Ubxn1	19:8871558-8875663	KO	WT	OK	91.4224	67.8572	-0.430047	-2.20002	0.0002	0.0089678	yes
XLOC_031553	XLOC_031553	Snrnp27	6:86674320-86684522	KO	WT	OK	50.2307	37.2825	-0.430068	-1.90869	0.00085	0.0244928	yes
XLOC_005588	XLOC_005588	Plek	11:16971205-17079371	KO	WT	OK	90.8109	67.389	-0.430352	-2.14532	0.0001	0.00569164	yes
XLOC_004594	XLOC_004594	Ubb	11:62551170-62553213	KO	WT	OK	516.637	383.239	-0.430908	-2.22461	0.0002	0.0089678	yes
XLOC_020841	XLOC_020841	Rsu1	2:13076966-13271431	KO	WT	OK	96.1054	71.2528	-0.43167	-1.95727	0.00085	0.0244928	yes
XLOC_007665	XLOC_007665	Serpina3f,Serpina3g	12:104214543-104253778	KO	WT	OK	234.87	174.092	-0.432013	-2.14572	0.0002	0.0089678	yes
XLOC_007819	XLOC_007819	Crip1	12:113152011-113153877	KO	WT	OK	157.842	116.859	-0.433716	-2.01842	0.0004	0.0141688	yes
XLOC_021807	XLOC_021807	Srp14	2:118475849-118479711	KO	WT	OK	135.759	100.474	-0.43422	-2.15777	0.00015	0.00783409	yes
XLOC_024386	XLOC_024386	Lphn2	3:148815585-149009897	KO	WT	OK	22.6427	16.7453	-0.435288	-1.89884	0.00085	0.0244928	yes
XLOC_003450	XLOC_003450	Timm13	10:80899449-80900969	KO	WT	OK	34.7435	25.667	-0.436831	-1.98921	0.001	0.0274798	yes
XLOC_027879	XLOC_027879	Ywhah	5:33018815-33027966	KO	WT	OK	221.237	163.423	-0.436977	-2.07769	0.00045	0.0152917	yes
XLOC_010665	XLOC_010665	Ppif	14:25693568-25700468	KO	WT	OK	108.073	79.8317	-0.436978	-2.11838	0.00025	0.0102133	yes
XLOC_002653	XLOC_002653	Gpx4	10:80047165-80056441	KO	WT	OK	245.252	181.027	-0.438062	-2.18767	5e-05	0.00319167	yes
XLOC_036712	XLOC_036712	Mak16	8:31150315-31168724	KO	WT	OK	53.6893	39.605	-0.43895	-1.88182	0.00145	0.0372822	yes
XLOC_015633	XLOC_015633	Wdr43	17:71616214-71659031	KO	WT	OK	68.7347	50.6492	-0.440498	-2.31135	5e-05	0.00319167	yes
XLOC_026368	XLOC_026368	Tomm5	4:45105207-45108114	KO	WT	OK	97.8684	72.1122	-0.440599	-2.02239	0.00025	0.0102133	yes
XLOC_023195	XLOC_023195	S100a11	3:93520487-93526287	KO	WT	OK	348.195	256.536	-0.440738	-2.26976	5e-05	0.00319167	yes
XLOC_023010	XLOC_023010	Rsrc1	3:66971726-67358396	KO	WT	OK	24.1916	17.8112	-0.44172	-1.94824	0.0008	0.023645	yes
XLOC_000139	XLOC_000139	Eif5b	1:37997347-38129681	KO	WT	OK	30.3321	22.3308	-0.441809	-1.93563	0.00095	0.026502	yes
XLOC_009314	XLOC_009314	Cetn3	13:81778772-81797143	KO	WT	OK	131.922	97.0379	-0.443069	-2.16556	0.00025	0.0102133	yes
XLOC_025393	XLOC_025393	Magoh	4:107879754-107887424	KO	WT	OK	191.386	140.556	-0.445335	-2.20322	0.0001	0.00569164	yes
XLOC_023086	XLOC_023086	Gpatch4	3:88043107-88055993	KO	WT	OK	25.8807	19.0046	-0.445527	-2.14345	0.0001	0.00569164	yes
XLOC_011495	XLOC_011495	Mrps16	14:20391230-20393555	KO	WT	OK	103.098	75.7021	-0.44561	-1.98935	0.0007	0.0214123	yes
XLOC_031166	XLOC_031166	Chchd3	6:32790975-33060260	KO	WT	OK	60.4905	44.4029	-0.446054	-2.03056	0.00035	0.0127667	yes
XLOC_031475	XLOC_031475	Usp39	6:72318677-72345184	KO	WT	OK	40.4865	29.7095	-0.446517	-2.20597	0.0001	0.00569164	yes
XLOC_014353	XLOC_014353	Etv5	16:22381308-22440368	KO	WT	OK	12.3778	9.07687	-0.447493	-1.99251	0.0003	0.011514	yes
XLOC_028089	XLOC_028089	Stap1	5:86071634-86104720	KO	WT	OK	73.4937	53.8842	-0.447758	-1.8368	0.0018	0.0439458	yes
XLOC_038505	XLOC_038505	Rp9	9:22448310-22468356	KO	WT	OK	54.666	40.0562	-0.448618	-2.19742	5e-05	0.00319167	yes
XLOC_012798	XLOC_012798	Dazap2	15:100615627-100620731	KO	WT	OK	295.451	216.191	-0.450616	-2.39528	5e-05	0.00319167	yes
XLOC_001679	XLOC_001679	Npl	1:153503015-153549714	KO	WT	OK	31.7269	23.2071	-0.451144	-2.03144	0.0005	0.016385	yes
XLOC_026705	XLOC_026705	Gm12696	4:97521427-97522332	KO	WT	OK	31.6463	23.1452	-0.451324	-1.8693	0.0012	0.0317879	yes
XLOC_036549	XLOC_036549	Shcbp1	8:4735979-4779534	KO	WT	OK	27.615	20.1842	-0.452226	-2.00217	0.00045	0.0152917	yes
XLOC_001292	XLOC_001292	Acadl	1:66830838-66863277	KO	WT	OK	78.177	57.1039	-0.453156	-2.32722	0.0001	0.00569164	yes
XLOC_041930	XLOC_041930	Timm8a1	X:134537255-134541865	KO	WT	OK	19.6408	14.3452	-0.453283	-1.77483	0.0017	0.0419501	yes
XLOC_000148	XLOC_000148	Rpl31	1:39367850-39478747	KO	WT	OK	1546.59	1129.2	-0.453788	-2.22222	0.0002	0.0089678	yes
XLOC_027074	XLOC_027074	Tmem39b	4:129676354-129696838	KO	WT	OK	22.0304	16.0846	-0.453811	-1.82576	0.0013	0.0338516	yes
XLOC_025650	XLOC_025650	Ak2	4:128991957-129011530	KO	WT	OK	113.96	83.1812	-0.454202	-2.34357	5e-05	0.00319167	yes
XLOC_034275	XLOC_034275	Cd37	7:45215752-45239413	KO	WT	OK	83.926	61.2164	-0.4552	-1.8604	0.0013	0.0338516	yes
XLOC_003726	XLOC_003726	Rps26	10:128624529-128626758	KO	WT	OK	2840.69	2071.1	-0.455846	-2.36015	5e-05	0.00319167	yes
XLOC_017031	XLOC_017031	Zmat2	18:36793922-36799660	KO	WT	OK	66.7361	48.6341	-0.456498	-2.33693	0.0001	0.00569164	yes
XLOC_003048	XLOC_003048	Ulbp1	10:7440408-7473617	KO	WT	OK	8.59981	6.25975	-0.4582	-1.8551	0.0006	0.0189201	yes
XLOC_018211	XLOC_018211	Nolc1	19:46075420-46085528	KO	WT	OK	48.6894	35.4198	-0.459051	-2.39097	5e-05	0.00319167	yes
XLOC_004371	XLOC_004371	Gnb2l1	11:48800331-48817432	KO	WT	OK	1304.15	948.281	-0.459718	-1.94537	0.00105	0.0285973	yes
XLOC_017594	XLOC_017594	Rab27b	18:69979130-70141605	KO	WT	OK	32.413	23.5668	-0.459814	-2.11296	0.0003	0.011514	yes
XLOC_037185	XLOC_037185	Cfdp1	8:111768472-111854310	KO	WT	OK	74.3393	54.008	-0.460952	-2.32553	5e-05	0.00319167	yes
XLOC_020125	XLOC_020125	2310003F16Rik,Serf2	2:121439009-121460153	KO	WT	OK	159.353	115.601	-0.463069	-1.82492	0.0009	0.0252605	yes
XLOC_034141	XLOC_034141	Fxyd5	7:31032721-31042481	KO	WT	OK	232.696	168.796	-0.463161	-2.18293	0.0001	0.00569164	yes
XLOC_022908	XLOC_022908	Larp1b	3:40949980-40979706	KO	WT	OK	9.40964	6.81619	-0.465175	-1.76627	0.002	0.0475039	yes
XLOC_001511	XLOC_001511	Dbi	1:120113279-120121078	KO	WT	OK	163.716	118.55	-0.465703	-2.25669	0.0001	0.00569164	yes
XLOC_028784	XLOC_028784	SNORD93	5:23698304-23712663	KO	WT	OK	28.9722	20.9783	-0.465775	-2.4144	5e-05	0.00319167	yes
XLOC_010644	XLOC_010644	Adk	14:21052573-21448570	KO	WT	OK	55.6344	40.2569	-0.466742	-2.29875	0.0002	0.0089678	yes
XLOC_018392	XLOC_018392	Cox8a,Otub1	19:7056767-7217616	KO	WT	OK	446.342	322.791	-0.467549	-1.94461	0.00075	0.0225663	yes
XLOC_033827	XLOC_033827	Chmp2a,Ube2m	7:13032005-13039202	KO	WT	OK	166.404	120.331	-0.46768	-2.14905	0.0001	0.00569164	yes
XLOC_035277	XLOC_035277	Ifitm2	7:140954838-140955961	KO	WT	OK	547.19	394.801	-0.470915	-2.48977	5e-05	0.00319167	yes
XLOC_027871	XLOC_027871	Fosl2	5:32136471-32157831	KO	WT	OK	3.5385	2.5477	-0.473946	-1.78886	0.002	0.0475039	yes
XLOC_015292	XLOC_015292	Tap1	17:34181987-34197225	KO	WT	OK	80.3672	57.8604	-0.474032	-1.74753	0.0008	0.023645	yes
XLOC_010031	XLOC_010031	Cox7c	13:86044815-86046904	KO	WT	OK	267.194	192.271	-0.474746	-2.29625	5e-05	0.00319167	yes
XLOC_030202	XLOC_030202	1110001J03Rik	6:38533501-38539449	KO	WT	OK	64.1706	46.1719	-0.474895	-1.86209	0.00155	0.0391418	yes
XLOC_032587	XLOC_032587	Tgfb1	7:25687001-25705077	KO	WT	OK	120.388	86.5505	-0.476082	-1.98201	0.00105	0.0285973	yes
XLOC_006503	XLOC_006503	Rpl23	11:97777526-97782437	KO	WT	OK	1926.66	1384.98	-0.476233	-2.30127	5e-05	0.00319167	yes
XLOC_017010	XLOC_017010	AC121821.1	18:35553390-35560449	KO	WT	OK	61.4809	44.1196	-0.47872	-2.13753	0.0003	0.011514	yes
XLOC_021937	XLOC_021937	Ckap2l	2:129246375-129297212	KO	WT	OK	37.629	26.9474	-0.481698	-2.47302	5e-05	0.00319167	yes
XLOC_031051	XLOC_031051	Shfm1	6:6557293-6578658	KO	WT	OK	132.894	95.0551	-0.48344	-2.46684	5e-05	0.00319167	yes
XLOC_040527	XLOC_040527	Apool	X:112311333-112372755	KO	WT	OK	23.3742	16.7097	-0.48423	-1.98221	0.00085	0.0244928	yes
XLOC_021312	XLOC_021312	Ola1	2:73092785-73218924	KO	WT	OK	66.9759	47.8606	-0.484803	-2.3597	5e-05	0.00319167	yes
XLOC_030522	XLOC_030522	Retsat	6:72598474-72608425	KO	WT	OK	12.9711	9.26737	-0.485066	-1.77327	0.0011	0.0296952	yes
XLOC_027001	XLOC_027001	Utp11l	4:124677417-124693600	KO	WT	OK	62.3129	44.501	-0.485694	-2.37222	5e-05	0.00319167	yes
XLOC_027926	XLOC_027926	Lyar	5:38220469-38234306	KO	WT	OK	47.2621	33.7245	-0.486888	-1.916	0.00065	0.0201851	yes
XLOC_006922	XLOC_006922	Stra13	11:120710941-120713738	KO	WT	OK	75.2614	53.6274	-0.488941	-2.05796	0.00045	0.0152917	yes
XLOC_041733	XLOC_041733	Hdac8	X:102252521-102505359	KO	WT	OK	15.9451	11.359	-0.489274	-2.00287	0.0004	0.0141688	yes
XLOC_021036	XLOC_021036	BC005624	2:30972830-30982201	KO	WT	OK	46.7985	33.3341	-0.489464	-2.30706	5e-05	0.00319167	yes
XLOC_000433	XLOC_000433	Eif4e2	1:87213913-87240488	KO	WT	OK	58.8894	41.9164	-0.490495	-2.05722	0.0002	0.0089678	yes
XLOC_032624	XLOC_032624	Fbl	7:28167217-28179274	KO	WT	OK	208.011	148.036	-0.49071	-2.53972	5e-05	0.00319167	yes
XLOC_002913	XLOC_002913	Llph	10:120227056-120232153	KO	WT	OK	58.8	41.761	-0.493659	-2.18728	5e-05	0.00319167	yes
XLOC_017629	XLOC_017629	Slc14a1	18:78100055-78145208	KO	WT	OK	82.7391	58.7555	-0.493845	-2.47576	5e-05	0.00319167	yes
XLOC_023524	XLOC_023524	Gbp3	3:142559778-142573209	KO	WT	OK	20.2786	14.3584	-0.498065	-2.26144	5e-05	0.00319167	yes
XLOC_034075	XLOC_034075	Zfp36	7:28376783-28379255	KO	WT	OK	32.8364	23.2045	-0.500888	-2.29882	5e-05	0.00319167	yes
XLOC_037481	XLOC_037481	Casp1	9:5298276-5307289	KO	WT	OK	43.9258	31.0156	-0.502075	-2.36146	5e-05	0.00319167	yes
XLOC_001389	XLOC_001389	Ncl	1:86342062-86373791	KO	WT	OK	255.533	180.369	-0.502558	-2.40739	5e-05	0.00319167	yes
XLOC_023589	XLOC_023589	Ptger3	3:157566846-157644758	KO	WT	OK	32.3816	22.8241	-0.504616	-2.34169	5e-05	0.00319167	yes
XLOC_033924	XLOC_033924	Apoe,Tomm40	7:19696108-19749573	KO	WT	OK	322.95	227.574	-0.504976	-2.03679	0.0003	0.011514	yes
XLOC_031172	XLOC_031172	Akr1b3	6:34290264-34324249	KO	WT	OK	107.03	75.4143	-0.505103	-2.56986	5e-05	0.00319167	yes
XLOC_028435	XLOC_028435	Arpc3	5:122391877-122406179	KO	WT	OK	278.182	195.989	-0.505257	-2.5888	5e-05	0.00319167	yes
XLOC_034690	XLOC_034690	Rps17	7:81342731-81345254	KO	WT	OK	3485.19	2452.94	-0.506726	-2.53902	5e-05	0.00319167	yes
XLOC_023433	XLOC_023433	Pde5a	3:122728966-122859374	KO	WT	OK	6.72564	4.73306	-0.5069	-2.29013	5e-05	0.00319167	yes
XLOC_002819	XLOC_002819	Dusp6	10:99262136-99267488	KO	WT	OK	21.7179	15.2617	-0.508972	-2.38804	0.0001	0.00569164	yes
XLOC_014623	XLOC_014623	Samsn1	16:75858792-76022270	KO	WT	OK	124.762	87.6524	-0.509313	-2.13111	0.00085	0.0244928	yes
XLOC_000198	XLOC_000198	Sdpr	1:51289125-51302959	KO	WT	OK	43.5895	30.533	-0.513612	-2.62569	5e-05	0.00319167	yes
XLOC_005721	XLOC_005721	Npm1	11:33152286-33163361	KO	WT	OK	1269.89	888.46	-0.515327	-2.404	5e-05	0.00319167	yes
XLOC_005235	XLOC_005235	Itgb3	11:104607636-104676737	KO	WT	OK	25.3947	17.7536	-0.516413	-2.63125	5e-05	0.00319167	yes
XLOC_005200	XLOC_005200	G6pc3	11:102189619-102194081	KO	WT	OK	78.5449	54.8326	-0.518483	-2.07491	0.00075	0.0225663	yes
XLOC_009386	XLOC_009386	Taf9	13:100651342-100666413	KO	WT	OK	139.066	97.0707	-0.518665	-2.65064	5e-05	0.00319167	yes
XLOC_023118	XLOC_023118	Dpm3	3:89251537-89267081	KO	WT	OK	97.6938	68.1361	-0.519849	-2.02685	0.00035	0.0127667	yes
XLOC_003300	XLOC_003300	Hk1	10:62268854-62379908	KO	WT	OK	91.1272	63.4936	-0.521271	-2.30829	0.00015	0.00783409	yes
XLOC_004596	XLOC_004596	2410006H16Rik,Snord49a,Snord49b	11:62602381-62648581	KO	WT	OK	244.035	169.794	-0.523299	-2.23099	0.0002	0.0089678	yes
XLOC_027373	XLOC_027373	Kif1b	4:149176227-149307838	KO	WT	OK	10.1855	7.08393	-0.523893	-1.7445	0.00075	0.0225663	yes
XLOC_024058	XLOC_024058	Mrps21	3:95862633-95871519	KO	WT	OK	80.4776	55.8298	-0.52755	-1.91124	0.00145	0.0372822	yes
XLOC_011139	XLOC_011139	Sap18	14:57798179-57804980	KO	WT	OK	132.071	91.6136	-0.527682	-1.78941	0.00165	0.0410468	yes
XLOC_025703	XLOC_025703	Dnajc8	4:132535549-132553742	KO	WT	OK	119.208	82.6401	-0.528565	-2.60322	5e-05	0.00319167	yes
XLOC_032996	XLOC_032996	Aen,Isg20	7:78895853-78920403	KO	WT	OK	49.5907	34.3561	-0.529505	-1.9723	0.00075	0.0225663	yes
XLOC_006675	XLOC_006675	Itga2b	11:102453296-102470270	KO	WT	OK	161.178	111.56	-0.530834	-1.86536	5e-05	0.00319167	yes
XLOC_013879	XLOC_013879	Snx4	16:33251455-33299566	KO	WT	OK	51.0695	35.2746	-0.533833	-2.6399	5e-05	0.00319167	yes
XLOC_011083	XLOC_011083	Mrpl52	14:54426908-54429750	KO	WT	OK	165.585	114.31	-0.534626	-2.42147	5e-05	0.00319167	yes
XLOC_007864	XLOC_007864	Mfsd2b	12:4862429-4876310	KO	WT	OK	80.6248	55.5861	-0.536501	-2.50563	0.0002	0.0089678	yes
XLOC_029442	XLOC_029442	Ubc	5:125385964-125390554	KO	WT	OK	46.5285	32.0254	-0.538898	-2.81168	5e-05	0.00319167	yes
XLOC_000567	XLOC_000567	Mki67ip	1:118321838-118333822	KO	WT	OK	83.6301	57.434	-0.542117	-2.72848	5e-05	0.00319167	yes
XLOC_003096	XLOC_003096	Slc35d3	10:19847913-19852415	KO	WT	OK	9.99722	6.86445	-0.542384	-2.11014	0.0003	0.011514	yes
XLOC_036209	XLOC_036209	Anapc10	8:79711786-79778608	KO	WT	OK	8.77109	6.01818	-0.543429	-2.00847	0.00055	0.0176769	yes
XLOC_005440	XLOC_005440	Mrpl12	11:120484612-120489065	KO	WT	OK	51.4622	35.1416	-0.550333	-2.63896	5e-05	0.00319167	yes
XLOC_031287	XLOC_031287	Hnrnpa2b1	6:51432669-51483704	KO	WT	OK	1012.63	689.552	-0.55437	-2.30752	0.0001	0.00569164	yes
XLOC_022965	XLOC_022965	Eif2a	3:58521968-58557501	KO	WT	OK	103.224	70.2143	-0.555949	-1.85769	0.00115	0.0307738	yes
XLOC_017005	XLOC_017005	Egr1	18:34859822-34864984	KO	WT	OK	12.5777	8.55212	-0.556514	-2.42377	5e-05	0.00319167	yes
XLOC_005043	XLOC_005043	Phb	11:95666956-95680773	KO	WT	OK	105.561	71.7655	-0.556718	-2.00586	0.00075	0.0225663	yes
XLOC_004994	XLOC_004994	Mrps23	11:88204387-88211509	KO	WT	OK	55.7694	37.8971	-0.557388	-2.46986	0.0001	0.00569164	yes
XLOC_022168	XLOC_022168	Eif2s2	2:154791095-155051012	KO	WT	OK	101.034	68.6506	-0.557497	-1.79357	0.00205	0.0483789	yes
XLOC_029391	XLOC_029391	Aldh2	5:121566026-121594271	KO	WT	OK	265.076	179.915	-0.559089	-2.301	0.00015	0.00783409	yes
XLOC_034184	XLOC_034184	Nudt19	7:35547184-35556935	KO	WT	OK	40.6816	27.5772	-0.560903	-1.91357	0.001	0.0274798	yes
XLOC_038785	XLOC_038785	Rplp1	9:61913283-61914538	KO	WT	OK	5245.07	3544.51	-0.565375	-2.78216	5e-05	0.00319167	yes
XLOC_010657	XLOC_010657	Rps24	14:24490670-24496959	KO	WT	OK	6808.02	4584.84	-0.570364	-2.50708	5e-05	0.00319167	yes
XLOC_022407	XLOC_022407	Slmo2	2:174465066-174473081	KO	WT	OK	41.8946	28.1705	-0.57258	-2.13279	5e-05	0.00319167	yes
XLOC_013149	XLOC_013149	Ift27	15:78159464-78174108	KO	WT	OK	24.5844	16.4936	-0.575841	-2.29337	0.0001	0.00569164	yes
XLOC_002995	XLOC_002995	Sarnp	10:128821770-128877638	KO	WT	OK	113.767	76.254	-0.577201	-2.91476	5e-05	0.00319167	yes
XLOC_017159	XLOC_017159	F830016B08Rik,Gm4951,Iigp1	18:60211982-60392637	KO	WT	OK	48.5316	32.5184	-0.577671	-2.12343	0.0002	0.0089678	yes
XLOC_017867	XLOC_017867	Ovol1	19:5510811-5560575	KO	WT	OK	3.86925	2.59174	-0.57813	-1.81125	0.00205	0.0483789	yes
XLOC_005906	XLOC_005906	Atox1	11:55446640-55461239	KO	WT	OK	77.1497	51.6322	-0.57939	-2.5191	5e-05	0.00319167	yes
XLOC_007657	XLOC_007657	Ifi27l1	12:103434179-103440239	KO	WT	OK	126.19	84.4405	-0.579596	-2.33988	5e-05	0.00319167	yes
XLOC_031214	XLOC_031214	Mrps33	6:39801803-39810988	KO	WT	OK	71.7746	47.9198	-0.582851	-1.81318	0.0011	0.0296952	yes
XLOC_016084	XLOC_016084	H2-Aa	17:34282743-34287827	KO	WT	OK	26.8531	17.9231	-0.58327	-2.37968	5e-05	0.00319167	yes
XLOC_004908	XLOC_004908	AI662270,Gm11427	11:83223549-83260988	KO	WT	OK	331.698	221.343	-0.583585	-2.24148	0.0001	0.00569164	yes
XLOC_011803	XLOC_011803	Dad1	14:54235478-54254104	KO	WT	OK	146.633	97.8458	-0.583626	-2.86579	5e-05	0.00319167	yes
XLOC_010070	XLOC_010070	F2r	13:95601803-95618459	KO	WT	OK	105.555	70.2451	-0.587518	-3.10748	5e-05	0.00319167	yes
XLOC_020921	XLOC_020921	Mrpl41	2:24974116-24975098	KO	WT	OK	41.3234	27.4283	-0.591295	-2.4579	5e-05	0.00319167	yes
XLOC_000200	XLOC_000200	Stat1	1:52119027-52162847	KO	WT	OK	53.2186	35.1645	-0.597809	-3.01078	5e-05	0.00319167	yes
XLOC_031794	XLOC_031794	Gapdh	6:125145224-125166467	KO	WT	OK	750.323	495.264	-0.599313	-2.90159	5e-05	0.00319167	yes
XLOC_022981	XLOC_022981	P2ry1	3:61002592-61008980	KO	WT	OK	14.8911	9.81879	-0.600834	-2.65207	5e-05	0.00319167	yes
XLOC_012017	XLOC_012017	Lacc1	14:77024199-77112578	KO	WT	OK	10.9488	7.19523	-0.605667	-1.97251	0.0005	0.016385	yes
XLOC_020036	XLOC_020036	Nop10	2:112261925-112263269	KO	WT	OK	182.893	120.169	-0.605934	-3.10976	5e-05	0.00319167	yes
XLOC_038116	XLOC_038116	Slc9a9	9:94669908-95230445	KO	WT	OK	3.08184	2.02469	-0.606091	-1.87917	0.0012	0.0317879	yes
XLOC_015963	XLOC_015963	Dusp1	17:26505588-26508559	KO	WT	OK	16.2431	10.6665	-0.606746	-2.18469	0.0004	0.0141688	yes
XLOC_015289	XLOC_015289	H2-DMa	17:34122843-34139101	KO	WT	OK	56.2526	36.9092	-0.607939	-2.8442	5e-05	0.00319167	yes
XLOC_014310	XLOC_014310	Gp1bb,Sept5	16:18617107-18629938	KO	WT	OK	15.9342	10.4327	-0.611015	-1.89433	0.0011	0.0296952	yes
XLOC_014336	XLOC_014336	Alg3	16:20605450-20610768	KO	WT	OK	23.4859	15.3692	-0.611757	-2.20851	0.00015	0.00783409	yes
XLOC_002601	XLOC_002601	Sumo3,Ube2g2	10:77606096-77645993	KO	WT	OK	228.099	149.211	-0.612305	-2.26218	0.0001	0.00569164	yes
XLOC_017166	XLOC_017166	Cd74	18:60803746-60812646	KO	WT	OK	28.8859	18.8799	-0.613514	-2.63034	5e-05	0.00319167	yes
XLOC_002490	XLOC_002490	Micu1	10:59702476-59864132	KO	WT	OK	25.2855	16.486	-0.617064	-2.56434	5e-05	0.00319167	yes
XLOC_003615	XLOC_003615	Glipr1	10:111972663-112002631	KO	WT	OK	175.707	114.433	-0.61867	-1.97863	0.00025	0.0102133	yes
XLOC_034977	XLOC_034977	Gvin1	7:106156534-106215340	KO	WT	OK	3.02688	1.9663	-0.622347	-2.54041	5e-05	0.00319167	yes
XLOC_027360	XLOC_027360	Ubiad1	4:148434493-148444771	KO	WT	OK	10.7756	6.99521	-0.623329	-2.53339	5e-05	0.00319167	yes
XLOC_022865	XLOC_022865	Ndufb5	3:32708545-32751566	KO	WT	OK	124.033	80.2993	-0.627264	-1.82568	0.0019	0.0458394	yes
XLOC_030449	XLOC_030449	Serbp1	6:67266611-67376277	KO	WT	OK	187.092	120.862	-0.630386	-3.13473	5e-05	0.00319167	yes
XLOC_030165	XLOC_030165	Exoc4	6:33249084-33973979	KO	WT	OK	32.8561	21.2156	-0.631035	-2.43749	0.00015	0.00783409	yes
XLOC_032561	XLOC_032561	Ethe1	7:24583837-24608925	KO	WT	OK	26.3395	17.0065	-0.631145	-2.13833	0.0003	0.011514	yes
XLOC_036393	XLOC_036393	Nutf2	8:105860633-105880402	KO	WT	OK	59.5677	38.3446	-0.635506	-3.17876	5e-05	0.00319167	yes
XLOC_006183	XLOC_006183	Aspa	11:73303855-73326833	KO	WT	OK	10.0754	6.46551	-0.640008	-1.9285	0.0009	0.0252605	yes
XLOC_034285	XLOC_034285	Nucb1	7:45470335-45526268	KO	WT	OK	196.679	126.138	-0.640838	-1.93345	0.0009	0.0252605	yes
XLOC_025629	XLOC_025629	Psmb2	4:126677629-126709714	KO	WT	OK	184.663	118.269	-0.642817	-3.28139	5e-05	0.00319167	yes
XLOC_041958	XLOC_041958	Tceal8	X:136168983-136172342	KO	WT	OK	58.4339	37.408	-0.643459	-3.01267	5e-05	0.00319167	yes
XLOC_025737	XLOC_025737	Aunip	4:134510998-134523927	KO	WT	OK	9.14101	5.83877	-0.64669	-2.18029	0.0001	0.00569164	yes
XLOC_003449	XLOC_003449	Lsm7	10:80852824-80855209	KO	WT	OK	81.9449	52.1525	-0.651917	-2.70224	5e-05	0.00319167	yes
XLOC_040422	XLOC_040422	Pin4	X:102119446-102127669	KO	WT	OK	70.5106	44.8318	-0.653319	-2.67337	5e-05	0.00319167	yes
XLOC_029376	XLOC_029376	Oas2	5:120730234-120749919	KO	WT	OK	17.7269	11.2609	-0.654615	-2.49569	5e-05	0.00319167	yes
XLOC_012583	XLOC_012583	Apol7e	15:77698888-77719288	KO	WT	OK	6.1588	3.90528	-0.657221	-2.30964	0.00015	0.00783409	yes
XLOC_006820	XLOC_006820	Sumo2	11:115523101-115536276	KO	WT	OK	272.371	172.708	-0.657237	-3.42217	5e-05	0.00319167	yes
XLOC_027139	XLOC_027139	Dhdds,Hmgn2	4:133964715-134000918	KO	WT	OK	830.378	526.389	-0.65764	-3.15957	5e-05	0.00319167	yes
XLOC_000145	XLOC_000145	Pdcl3	1:38987813-38997236	KO	WT	OK	32.7801	20.7619	-0.658879	-3.02046	5e-05	0.00319167	yes
XLOC_001414	XLOC_001414	Glrp1	1:88499723-88510392	KO	WT	OK	6.62986	4.19817	-0.659217	-1.84337	0.00115	0.0307738	yes
XLOC_014302	XLOC_014302	Ranbp1	16:18239783-18289249	KO	WT	OK	217.066	137.427	-0.65947	-2.07712	0.0004	0.0141688	yes
XLOC_015009	XLOC_015009	Gm3435	17:14978863-14991577	KO	WT	OK	11.987	7.58119	-0.660971	-2.50982	5e-05	0.00319167	yes
XLOC_014392	XLOC_014392	Gp5	16:30307685-30310779	KO	WT	OK	31.0484	19.6334	-0.661213	-3.1374	5e-05	0.00319167	yes
XLOC_032804	XLOC_032804	Nkg7	7:43437072-43438246	KO	WT	OK	72.8339	45.9974	-0.663056	-2.96803	5e-05	0.00319167	yes
XLOC_002796	XLOC_002796	Ndufa12	10:94198954-94221443	KO	WT	OK	143.836	90.8368	-0.66308	-3.121	5e-05	0.00319167	yes
XLOC_022391	XLOC_022391	Zbp1	2:173206611-173218992	KO	WT	OK	10.2059	6.44424	-0.663326	-1.82839	0.0012	0.0317879	yes
XLOC_003089	XLOC_003089	3110003A17Rik	10:18004729-18023713	KO	WT	OK	176.29	111.241	-0.66426	-3.22437	5e-05	0.00319167	yes
XLOC_006370	XLOC_006370	Dhx40	11:86768845-86807696	KO	WT	OK	6.71679	4.23415	-0.665701	-1.90936	0.0011	0.0296952	yes
XLOC_009986	XLOC_009986	Ndufs6	13:73319837-73332175	KO	WT	OK	72.1209	45.4385	-0.666503	-1.93852	0.00055	0.0176769	yes
XLOC_005752	XLOC_005752	Ccng1	11:40748548-40755311	KO	WT	OK	55.895	35.1491	-0.669231	-3.41639	5e-05	0.00319167	yes
XLOC_012521	XLOC_012521	Ptp4a3	15:73723144-73759511	KO	WT	OK	56.232	35.3195	-0.670927	-3.50855	5e-05	0.00319167	yes
XLOC_020452	XLOC_020452	Dynlrb1	2:155236532-155250277	KO	WT	OK	156.06	97.5318	-0.678152	-3.3523	5e-05	0.00319167	yes
XLOC_026793	XLOC_026793	Scp2	4:108014790-108144998	KO	WT	OK	167.608	104.533	-0.681134	-3.036	5e-05	0.00319167	yes
XLOC_036889	XLOC_036889	Rpl18a	8:70894233-70897443	KO	WT	OK	1310.91	816.421	-0.683189	-3.36269	5e-05	0.00319167	yes
XLOC_022937	XLOC_022937	Lhfp	3:53041527-53261679	KO	WT	OK	4.35997	2.70654	-0.68787	-1.99426	0.00065	0.0201851	yes
XLOC_014638	XLOC_014638	Mrpl39	16:84717575-84735742	KO	WT	OK	34.0629	21.1358	-0.68851	-2.21226	0.00035	0.0127667	yes
XLOC_023648	XLOC_023648	Cpa3	3:20198106-20242181	KO	WT	OK	5.32336	3.30135	-0.68928	-1.84134	0.0016	0.0400196	yes
XLOC_012844	XLOC_012844	Hnrnpa1	15:103191253-103258403	KO	WT	OK	1215.81	753.651	-0.689952	-2.54425	5e-05	0.00319167	yes
XLOC_001687	XLOC_001687	Ier5	1:155096366-155099636	KO	WT	OK	12.0459	7.46621	-0.690093	-2.9848	5e-05	0.00319167	yes
XLOC_002571	XLOC_002571	Snrpd3	10:75518041-75535440	KO	WT	OK	232.388	144.034	-0.690124	-3.51226	5e-05	0.00319167	yes
XLOC_023930	XLOC_023930	Lamtor2	3:88549818-88553074	KO	WT	OK	72.168	44.6652	-0.692208	-3.08664	5e-05	0.00319167	yes
XLOC_003564	XLOC_003564	Mrpl42	10:95480805-95501974	KO	WT	OK	124.137	76.7033	-0.69457	-3.35029	5e-05	0.00319167	yes
XLOC_009485	XLOC_009485	Akr1e1	13:4586982-4609185	KO	WT	OK	42.7688	26.3975	-0.696159	-2.24355	0.00025	0.0102133	yes
XLOC_036175	XLOC_036175	Rab8a	8:72161199-72183904	KO	WT	OK	68.6441	42.3668	-0.696202	-1.89469	0.00085	0.0244928	yes
XLOC_034259	XLOC_034259	Cpt1c	7:44958482-44974871	KO	WT	OK	3.50036	2.15405	-0.70045	-1.96046	0.001	0.0274798	yes
XLOC_013156	XLOC_013156	C1qtnf6	15:78523345-78529625	KO	WT	OK	20.9709	12.8054	-0.711634	-3.2453	5e-05	0.00319167	yes
XLOC_000232	XLOC_000232	Ndufb3	1:58505147-58595964	KO	WT	OK	96.4102	58.8388	-0.712417	-2.23529	0.0002	0.0089678	yes
XLOC_000841	XLOC_000841	Pfdn2	1:171345669-171360808	KO	WT	OK	68.0011	41.3312	-0.718327	-2.17376	0.00015	0.00783409	yes
XLOC_034695	XLOC_034695	Homer2	7:81600480-81706944	KO	WT	OK	0.624167	0.378705	-0.720858	-1.8616	0.00155	0.0391418	yes
XLOC_014959	XLOC_014959	Rnaset2b	17:6978859-7011299	KO	WT	OK	7.14633	4.33008	-0.722807	-1.97546	0.00085	0.0244928	yes
XLOC_015530	XLOC_015530	Treml1	17:48359855-48367174	KO	WT	OK	26.2675	15.9096	-0.723375	-3.12407	5e-05	0.00319167	yes
XLOC_026941	XLOC_026941	Ccdc30,Ppih	4:119300009-119415521	KO	WT	OK	79.4079	48.0692	-0.72417	-2.88105	5e-05	0.00319167	yes
XLOC_020134	XLOC_020134	B2m	2:122120107-122186189	KO	WT	OK	4301.89	2602.58	-0.725029	-3.2347	5e-05	0.00319167	yes
XLOC_004508	XLOC_004508	Mrpl22	11:58171660-58179565	KO	WT	OK	46.5902	28.1251	-0.728169	-2.96251	5e-05	0.00319167	yes
XLOC_034622	XLOC_034622	Synm	7:67730160-67759742	KO	WT	OK	0.618351	0.372267	-0.732089	-1.80749	0.00205	0.0483789	yes
XLOC_031468	XLOC_031468	Mrpl35	6:71707560-71823810	KO	WT	OK	51.7231	31.0409	-0.73664	-2.53315	5e-05	0.00319167	yes
XLOC_020066	XLOC_020066	Thbs1	2:118111875-118127133	KO	WT	OK	2.3462	1.40666	-0.738054	-1.8709	0.0018	0.0439458	yes
XLOC_033874	XLOC_033874	Calm3	7:16915378-16924114	KO	WT	OK	172.157	103.161	-0.738822	-2.48261	0.00015	0.00783409	yes
XLOC_023269	XLOC_023269	Rbm8a	3:96629906-96633779	KO	WT	OK	65.8604	39.2843	-0.745458	-3.81352	5e-05	0.00319167	yes
XLOC_028349	XLOC_028349	Oasl1	5:114917317-114937915	KO	WT	OK	3.34676	1.99251	-0.74818	-1.79907	0.00195	0.0466781	yes
XLOC_023977	XLOC_023977	S100a9	3:90692631-90695721	KO	WT	OK	17.4027	10.3535	-0.749197	-1.98826	0.0009	0.0252605	yes
XLOC_034283	XLOC_034283	Bax	7:45461694-45466898	KO	WT	OK	61.7498	36.712	-0.750183	-3.37085	5e-05	0.00319167	yes
XLOC_036887	XLOC_036887	Ccdc124	8:70868224-70873490	KO	WT	OK	33.0268	19.6078	-0.752208	-3.11093	5e-05	0.00319167	yes
XLOC_015568	XLOC_015568	Rpl36	17:56612924-56626906	KO	WT	OK	2268.63	1345.15	-0.754054	-3.47252	5e-05	0.00319167	yes
XLOC_030784	XLOC_030784	Tuba8	6:121210590-121234540	KO	WT	OK	31.9309	18.9149	-0.755427	-3.2781	5e-05	0.00319167	yes
XLOC_037572	XLOC_037572	Ubl5	9:20605961-20647140	KO	WT	OK	336.69	199.428	-0.755555	-2.56957	5e-05	0.00319167	yes
XLOC_015276	XLOC_015276	Ndufa7	17:33824590-33838316	KO	WT	OK	151.769	89.6157	-0.760057	-3.50876	5e-05	0.00319167	yes
XLOC_031804	XLOC_031804	Cd9	6:125460265-125509135	KO	WT	OK	287.691	169.211	-0.765695	-4.00583	5e-05	0.00319167	yes
XLOC_033522	XLOC_033522	Mgmt	7:136894590-137130398	KO	WT	OK	23.4556	13.683	-0.777547	-2.70605	5e-05	0.00319167	yes
XLOC_010168	XLOC_010168	Ndufs4	13:114287794-114388094	KO	WT	OK	63.2142	36.8332	-0.77924	-3.75165	5e-05	0.00319167	yes
XLOC_020006	XLOC_020006	Ccdc34	2:110017816-110173360	KO	WT	OK	38.2213	22.2625	-0.779759	-2.96969	5e-05	0.00319167	yes
XLOC_032435	XLOC_032435	Bbc3	7:16308575-16318207	KO	WT	OK	6.01535	3.49848	-0.781922	-1.98847	0.00045	0.0152917	yes
XLOC_027966	XLOC_027966	AC102739.1	5:52190665-52205008	KO	WT	OK	3.27014	1.90049	-0.782983	-3.09858	5e-05	0.00319167	yes
XLOC_016893	XLOC_016893	Snrpd1	18:10617795-10628230	KO	WT	OK	261.1	151.263	-0.787545	-4.04453	5e-05	0.00319167	yes
XLOC_026685	XLOC_026685	Jun	4:95049033-95167318	KO	WT	OK	24.2399	14.017	-0.790201	-3.6206	5e-05	0.00319167	yes
XLOC_000792	XLOC_000792	F5	1:164115263-164220891	KO	WT	OK	6.61461	3.80466	-0.797889	-2.78734	5e-05	0.00319167	yes
XLOC_023975	XLOC_023975	S100a1	3:90510586-90524653	KO	WT	OK	108.872	62.4484	-0.801892	-2.79258	5e-05	0.00319167	yes
XLOC_023379	XLOC_023379	Psrc1	3:108383838-108388231	KO	WT	OK	36.8535	21.1283	-0.802624	-2.77262	5e-05	0.00319167	yes
XLOC_024398	XLOC_024398	Nexn	3:152236985-152266320	KO	WT	OK	1.87394	1.07294	-0.804498	-1.90634	0.00085	0.0244928	yes
XLOC_011528	XLOC_011528	Gm9746	14:26082296-26235735	KO	WT	OK	15.5186	8.82667	-0.814057	-3.24491	5e-05	0.00319167	yes
XLOC_024706	XLOC_024706	Gem	4:11694862-11714752	KO	WT	OK	5.66641	3.19115	-0.828358	-2.53898	5e-05	0.00319167	yes
XLOC_028128	XLOC_028128	Pf4	5:90771711-90774121	KO	WT	OK	468.878	264.01	-0.82862	-4.17614	5e-05	0.00319167	yes
XLOC_015297	XLOC_015297	H2-Ab1	17:34263208-34269418	KO	WT	OK	24.7138	13.8483	-0.835604	-2.7594	5e-05	0.00319167	yes
XLOC_039142	XLOC_039142	Gm9846	9:114982398-114982739	KO	WT	OK	5367.54	2995.79	-0.841324	-4.29914	5e-05	0.00319167	yes
XLOC_036939	XLOC_036939	Lsm6	8:78778010-78821401	KO	WT	OK	90.3099	50.2871	-0.844696	-2.95333	5e-05	0.00319167	yes
XLOC_041814	XLOC_041814	Hmgn5	X:109004533-109013907	KO	WT	OK	65.9033	36.668	-0.845831	-4.37806	5e-05	0.00319167	yes
XLOC_023350	XLOC_023350	Gm4540	3:106034661-106035056	KO	WT	OK	102.86	57.1024	-0.849065	-3.29059	5e-05	0.00319167	yes
XLOC_009392	XLOC_009392	Cd180	13:102693537-103334497	KO	WT	OK	15.4464	8.48098	-0.864968	-1.63665	0.0018	0.0439458	yes
XLOC_006122	XLOC_006122	Alox12	11:70241456-70255355	KO	WT	OK	1.57878	0.864674	-0.868583	-1.99737	0.0008	0.023645	yes
XLOC_000791	XLOC_000791	Selp	1:164115263-164220891	KO	WT	OK	12.3665	6.77163	-0.868864	-1.76954	0.00045	0.0152917	yes
XLOC_040483	XLOC_040483	Cox7b	X:106015699-106022450	KO	WT	OK	207.432	113.329	-0.872123	-2.21751	5e-05	0.00319167	yes
XLOC_021905	XLOC_021905	1810024B03Rik	2:127186354-127208280	KO	WT	OK	15.3601	8.3322	-0.88242	-2.16942	0.0005	0.016385	yes
XLOC_040900	XLOC_040900	Eif1ax	X:159372177-159389928	KO	WT	OK	89.8118	48.526	-0.888148	-2.40808	5e-05	0.00319167	yes
XLOC_019689	XLOC_019689	Hnrnpa3	2:75659110-75669407	KO	WT	OK	1319.34	711.973	-0.889928	-3.73696	5e-05	0.00319167	yes
XLOC_028127	XLOC_028127	Ppbp	5:90768517-90770060	KO	WT	OK	11.3603	6.12523	-0.891167	-2.47939	5e-05	0.00319167	yes
XLOC_000848	XLOC_000848	Cd244	1:171559010-171587874	KO	WT	OK	2.88131	1.55052	-0.893969	-2.63191	5e-05	0.00319167	yes
XLOC_024212	XLOC_024212	Sars	3:108424841-108445209	KO	WT	OK	82.0761	43.8276	-0.905121	-2.74674	5e-05	0.00319167	yes
XLOC_038972	XLOC_038972	Pls1	9:95752641-95845311	KO	WT	OK	2.90638	1.52401	-0.931356	-2.45596	5e-05	0.00319167	yes
XLOC_012489	XLOC_012489	AC126552.1	15:62037859-62378096	KO	WT	OK	5.92832	3.08493	-0.942383	-2.2381	0.00015	0.00783409	yes
XLOC_010142	XLOC_010142	Ndufaf2	13:108052589-108158625	KO	WT	OK	50.089	25.5641	-0.970373	-3.9656	5e-05	0.00319167	yes
XLOC_014286	XLOC_014286	Ube2l3	16:17139063-17202649	KO	WT	OK	167.766	84.4128	-0.990918	-2.71984	5e-05	0.00319167	yes
XLOC_030786	XLOC_030786	Slc6a13	6:121300226-121337733	KO	WT	OK	6.72827	3.3791	-0.993598	-3.31207	5e-05	0.00319167	yes
XLOC_003434	XLOC_003434	Uqcr11	10:80402996-80406830	KO	WT	OK	191.857	96.3129	-0.994232	-4.60039	5e-05	0.00319167	yes
XLOC_030335	XLOC_030335	Gimap4	6:48684548-48692334	KO	WT	OK	9.85516	4.92236	-1.00153	-3.21627	5e-05	0.00319167	yes
XLOC_028138	XLOC_028138	Parm1	5:91517614-91626894	KO	WT	OK	2.69909	1.34777	-1.0019	-3.28672	5e-05	0.00319167	yes
XLOC_041231	XLOC_041231	Ndufa1	X:37187587-37191163	KO	WT	OK	143.071	71.2883	-1.005	-4.30105	5e-05	0.00319167	yes
XLOC_000773	XLOC_000773	Tnfsf4	1:161395408-161419512	KO	WT	OK	8.61962	4.29051	-1.00647	-3.22766	5e-05	0.00319167	yes
XLOC_021895	XLOC_021895	Atp8b4	2:126320972-126500674	KO	WT	OK	0.643444	0.319589	-1.0096	-1.68938	0.00135	0.0350048	yes
XLOC_007565	XLOC_007565	Fos	12:85473860-85477273	KO	WT	OK	10.009	4.96853	-1.01041	-2.96363	5e-05	0.00319167	yes
XLOC_032289	XLOC_032289	Ndufa3	7:3617372-3629929	KO	WT	OK	386.372	191.286	-1.01425	-3.6617	5e-05	0.00319167	yes
XLOC_004080	XLOC_004080	Pes1	11:3937540-3981087	KO	WT	OK	70.7326	34.9927	-1.01532	-2.46116	5e-05	0.00319167	yes
XLOC_003549	XLOC_003549	Snrpf	10:93540631-93605245	KO	WT	OK	275.942	136.143	-1.01924	-4.7634	5e-05	0.00319167	yes
XLOC_015298	XLOC_015298	H2-Eb1	17:34305882-34316199	KO	WT	OK	11.8717	5.78024	-1.03833	-3.51049	5e-05	0.00319167	yes
XLOC_000474	XLOC_000474	Rbm44	1:91145066-91171076	KO	WT	OK	3.31126	1.58404	-1.06377	-2.43236	5e-05	0.00319167	yes
XLOC_016004	XLOC_016004	Trp53cor1	17:29055467-29079123	KO	WT	OK	1.73262	0.826887	-1.06719	-2.61974	0.0001	0.00569164	yes
XLOC_018458	XLOC_018458	Ms4a2,Ms4a3	19:11616956-11640843	KO	WT	OK	5.30667	2.52767	-1.07	-1.88219	0.00075	0.0225663	yes
XLOC_038536	XLOC_038536	Kcnj5	9:32314525-32344305	KO	WT	OK	3.65697	1.72518	-1.0839	-3.59177	5e-05	0.00319167	yes
XLOC_014973	XLOC_014973	Pde10a	17:8525371-8986648	KO	WT	OK	18.2777	8.56111	-1.09421	-2.08465	0.0001	0.00569164	yes
XLOC_009746	XLOC_009746	F13a1	13:36867177-37050244	KO	WT	OK	1.0375	0.484849	-1.0975	-2.19823	0.00035	0.0127667	yes
XLOC_016965	XLOC_016965	Gm7729	18:27598643-27599759	KO	WT	OK	4.33258	2.01946	-1.10126	-2.1999	0.00015	0.00783409	yes
XLOC_020359	XLOC_020359	Cst7	2:150570345-150578944	KO	WT	OK	4.05003	1.86127	-1.12165	-2.19446	0.0005	0.016385	yes
XLOC_036346	XLOC_036346	Gm15210	8:100030485-100032167	KO	WT	OK	33.3806	15.2662	-1.12867	-4.99844	5e-05	0.00319167	yes
XLOC_035833	XLOC_035833	Rpl19-ps11	8:19492905-19493623	KO	WT	OK	8.61718	3.9086	-1.14057	-2.78624	5e-05	0.00319167	yes
XLOC_027141	XLOC_027141	Cd52	4:134065911-134095082	KO	WT	OK	21.0771	9.47594	-1.15333	-3.0002	5e-05	0.00319167	yes
XLOC_029586	XLOC_029586	Actb	5:142903106-142906754	KO	WT	OK	1572.17	702.775	-1.16162	-2.27249	0.0005	0.016385	yes
XLOC_041115	XLOC_041115	Gm14636	X:19152570-19167241	KO	WT	OK	2.59645	1.13814	-1.18986	-2.3554	5e-05	0.00319167	yes
XLOC_009861	XLOC_009861	Tifab	13:56173702-56178885	KO	WT	OK	0.956824	0.418599	-1.19268	-2.31795	0.0005	0.016385	yes
XLOC_000790	XLOC_000790	Sell	1:164060587-164083437	KO	WT	OK	35.841	15.4047	-1.21824	-5.63178	5e-05	0.00319167	yes
XLOC_041304	XLOC_041304	U1	X:48215031-48234582	KO	WT	OK	1.39438	0.579098	-1.26775	-2.08944	0.0016	0.0400196	yes
XLOC_038165	XLOC_038165	Slco2a1	9:102988770-103088145	KO	WT	OK	3.562	1.45591	-1.29076	-3.15849	5e-05	0.00319167	yes
XLOC_036307	XLOC_036307	Mt1	8:94179088-94180325	KO	WT	OK	29.5448	11.8044	-1.32358	-3.85036	5e-05	0.00319167	yes
XLOC_005597	XLOC_005597	Gm12020	11:18322805-18327671	KO	WT	OK	6.3834	2.52627	-1.33732	-5.14198	5e-05	0.00319167	yes
XLOC_001354	XLOC_001354	Serpine2	1:79794196-79858696	KO	WT	OK	21.6856	7.90489	-1.45592	-6.00881	5e-05	0.00319167	yes
XLOC_042119	XLOC_042119	AL807777.1	X:152908777-152910296	KO	WT	OK	2.38816	0.868993	-1.45848	-2.6723	5e-05	0.00319167	yes
XLOC_002473	XLOC_002473	Pkib	10:57631980-57741112	KO	WT	OK	3.10919	1.12358	-1.46844	-1.96265	5e-05	0.00319167	yes
XLOC_021948	XLOC_021948	Snrpb	2:130171413-130179799	KO	WT	OK	501.162	178.638	-1.48824	-4.03177	5e-05	0.00319167	yes
XLOC_030875	XLOC_030875	BC064078,Gm16187	6:128992937-129008040	KO	WT	OK	18.9296	6.73299	-1.49133	-3.60762	5e-05	0.00319167	yes
XLOC_038264	XLOC_038264	Ngp	9:110419749-110423010	KO	WT	OK	3.28502	1.16718	-1.49287	-2.7155	5e-05	0.00319167	yes
XLOC_029453	XLOC_029453	Rps16-ps2	5:129096749-129204599	KO	WT	OK	24.8131	8.71632	-1.50931	-2.65489	5e-05	0.00319167	yes
XLOC_018575	XLOC_018575	Rpl9-ps6	19:32465860-32466575	KO	WT	OK	95.1516	33.3709	-1.51164	-3.80649	5e-05	0.00319167	yes
XLOC_011893	XLOC_011893	D14Ertd668e	14:59347406-59365470	KO	WT	OK	10.1786	3.42224	-1.57253	-4.66943	5e-05	0.00319167	yes
XLOC_012856	XLOC_012856	C7	15:4987781-5063773	KO	WT	OK	1.32661	0.415865	-1.67355	-2.70079	5e-05	0.00319167	yes
XLOC_038279	XLOC_038279	Ltf	9:111019291-111042766	KO	WT	OK	0.771695	0.241883	-1.67372	-2.41768	0.00085	0.0244928	yes
XLOC_034846	XLOC_034846	Art2b	7:101575785-101585629	KO	WT	OK	3.23826	0.9623	-1.75066	-2.65456	5e-05	0.00319167	yes
XLOC_041495	XLOC_041495	Xlr3a	X:73086292-73097095	KO	WT	OK	2.83039	0.792002	-1.83742	-1.88089	0.0005	0.016385	yes
XLOC_006655	XLOC_006655	Etv4	11:101769741-101785371	KO	WT	OK	0.756617	0.209923	-1.8497	-0.92944	5e-05	0.00319167	yes
XLOC_015571	XLOC_015571	Ndufa11	17:56717743-56724248	KO	WT	OK	222.401	60.2481	-1.88417	-3.96494	5e-05	0.00319167	yes
XLOC_013091	XLOC_013091	Ly6c2	15:75108158-75111974	KO	WT	OK	7.67585	2.07399	-1.88792	-3.35678	5e-05	0.00319167	yes
XLOC_025993	XLOC_025993	Errfi1	4:150825732-150868892	KO	WT	OK	1.84645	0.487311	-1.92184	-3.09607	5e-05	0.00319167	yes
XLOC_021332	XLOC_021332	Rps6-ps4	2:75191033-75191854	KO	WT	OK	3.86798	0.998827	-1.95327	-2.90801	0.0001	0.00569164	yes
XLOC_040342	XLOC_040342	Pcyt1b	X:93654862-93749951	KO	WT	OK	6.11449	1.55156	-1.97851	-5.71526	5e-05	0.00319167	yes
XLOC_022825	XLOC_022825	Gm7536	3:24333045-24333552	KO	WT	OK	5.69003	1.30041	-2.12947	-2.75473	0.00035	0.0127667	yes
XLOC_025833	XLOC_025833	Epha2	4:141301239-141329384	KO	WT	OK	0.546895	0.124244	-2.13808	-1.19672	0.00185	0.0448686	yes
XLOC_041697	XLOC_041697	Eda2r	X:97333623-97377216	KO	WT	OK	4.02787	0.87222	-2.20725	-5.87	5e-05	0.00319167	yes
XLOC_025983	XLOC_025983	Mir34a	4:150068453-150071831	KO	WT	OK	4.51877	0.968632	-2.22191	-3.16135	5e-05	0.00319167	yes
XLOC_004986	XLOC_004986	Mpo	11:87793580-87804413	KO	WT	OK	17.8364	3.76843	-2.24279	-4.16465	5e-05	0.00319167	yes
XLOC_007633	XLOC_007633	9030617O03Rik	12:100779056-100908198	KO	WT	OK	4.47396	0.944277	-2.24427	-3.9116	5e-05	0.00319167	yes
XLOC_039108	XLOC_039108	Camp	9:109847374-109849456	KO	WT	OK	3.59775	0.73917	-2.28312	-2.57618	0.0006	0.0189201	yes
XLOC_027422	XLOC_027422	Arhgef16	4:154278485-154301676	KO	WT	OK	2.13812	0.405601	-2.39821	-3.63133	5e-05	0.00319167	yes
XLOC_027386	XLOC_027386	Spsb1	4:149896282-149955043	KO	WT	OK	0.751911	0.138433	-2.44137	-0.789709	0.0005	0.016385	yes
XLOC_023345	XLOC_023345	6530418L21Rik	3:105704598-105720842	KO	WT	OK	1.06882	0.193268	-2.46734	-3.74257	5e-05	0.00319167	yes
XLOC_015215	XLOC_015215	Cdkn1a	17:29090978-29100722	KO	WT	OK	6.25565	1.13009	-2.46873	-5.71584	5e-05	0.00319167	yes
XLOC_002642	XLOC_002642	Elane	10:79886311-79888216	KO	WT	OK	11.7196	2.09479	-2.48404	-4.81509	5e-05	0.00319167	yes
XLOC_011854	XLOC_011854	Ctsg	14:56099880-56102574	KO	WT	OK	5.87444	0.93861	-2.64585	-4.55903	5e-05	0.00319167	yes
XLOC_038127	XLOC_038127	Gm10123	9:96895616-96896352	KO	WT	OK	4.7887	0.736338	-2.70119	-3.25757	5e-05	0.00319167	yes
XLOC_031878	XLOC_031878	Styk1	6:131299143-131353597	KO	WT	OK	0.450668	0.0684915	-2.71807	-0.847734	0.002	0.0475039	yes
XLOC_023670	XLOC_023670	Zmat3	3:32334795-32365678	KO	WT	OK	9.8868	1.4962	-2.7242	-8.92979	5e-05	0.00319167	yes
XLOC_000676	XLOC_000676	Phlda3	1:135766118-135769136	KO	WT	OK	6.70362	0.81286	-3.04386	-5.44081	5e-05	0.00319167	yes
XLOC_001997	XLOC_001997	-	1:30770273-30770471	KO	WT	OK	0	6.18728	inf	#NAME?	5e-05	0.00319167	yes
XLOC_002027	XLOC_002027	-	1:57352655-57352983	KO	WT	OK	0	0.99558	inf	#NAME?	5e-05	0.00319167	yes
XLOC_002090	XLOC_002090	-	1:119116451-119116631	KO	WT	OK	15.6833	0	#NAME?	#NAME?	5e-05	0.00319167	yes
XLOC_002160	XLOC_002160	-	1:170941981-170942557	KO	WT	OK	1.74653	0	#NAME?	#NAME?	5e-05	0.00319167	yes
XLOC_003227	XLOC_003227	-	10:44418526-44427580	KO	WT	OK	2.72813	1.07079	-1.34923	-2.431	5e-05	0.00319167	yes
XLOC_003878	XLOC_003878	-	10:67585957-67586418	KO	WT	OK	0	1.03214	inf	#NAME?	5e-05	0.00319167	yes
XLOC_003881	XLOC_003881	-	10:67650265-67650529	KO	WT	OK	2.41823	0	#NAME?	#NAME?	5e-05	0.00319167	yes
XLOC_004008	XLOC_004008	-	10:112921495-112921891	KO	WT	OK	1.04916	0	#NAME?	#NAME?	5e-05	0.00319167	yes
XLOC_006984	XLOC_006984	-	11:12189200-12189849	KO	WT	OK	0	0.399593	inf	#NAME?	5e-05	0.00319167	yes
XLOC_006990	XLOC_006990	-	11:16931275-16931703	KO	WT	OK	1.12156	0	#NAME?	#NAME?	5e-05	0.00319167	yes
XLOC_006996	XLOC_006996	-	11:17981313-17981982	KO	WT	OK	0.455553	0	#NAME?	#NAME?	5e-05	0.00319167	yes
XLOC_007001	XLOC_007001	-	11:20263482-20263858	KO	WT	OK	1.17386	0	#NAME?	#NAME?	5e-05	0.00319167	yes
XLOC_007147	XLOC_007147	-	11:102137323-102137739	KO	WT	OK	0.969966	0	#NAME?	#NAME?	5e-05	0.00319167	yes
XLOC_007163	XLOC_007163	-	11:113716051-113716400	KO	WT	OK	1.48135	0	#NAME?	#NAME?	5e-05	0.00319167	yes
XLOC_008615	XLOC_008615	-	12:44679578-44680086	KO	WT	OK	0	0.974669	inf	#NAME?	5e-05	0.00319167	yes
XLOC_008626	XLOC_008626	-	12:69234991-69235601	KO	WT	OK	0.569284	0	#NAME?	#NAME?	5e-05	0.00319167	yes
XLOC_008658	XLOC_008658	-	12:77624541-77624822	KO	WT	OK	0	4.42967	inf	#NAME?	5e-05	0.00319167	yes
XLOC_008663	XLOC_008663	-	12:79570111-79570529	KO	WT	OK	1.0148	0	#NAME?	#NAME?	5e-05	0.00319167	yes
XLOC_010370	XLOC_010370	-	13:62048904-62054140	KO	WT	OK	4.07101	6.08106	0.578934	2.46484	5e-05	0.00319167	yes
XLOC_010429	XLOC_010429	-	13:67400177-67400796	KO	WT	OK	0	0.587956	inf	#NAME?	5e-05	0.00319167	yes
XLOC_010454	XLOC_010454	-	13:74603306-74607830	KO	WT	OK	5.85577	9.84618	0.749705	3.32421	5e-05	0.00319167	yes
XLOC_012184	XLOC_012184	-	14:34188253-34188603	KO	WT	OK	0	1.26196	inf	#NAME?	5e-05	0.00319167	yes
XLOC_012295	XLOC_012295	-	14:104715773-104715991	KO	WT	OK	183.515	370.762	1.01459	3.60435	5e-05	0.00319167	yes
XLOC_012702	XLOC_012702	-	15:88734485-88741198	KO	WT	OK	6180.38	0.784717	-12.9432	-18.5946	5e-05	0.00319167	yes
XLOC_013525	XLOC_013525	-	15:63691444-63691871	KO	WT	OK	0	0.61602	inf	#NAME?	5e-05	0.00319167	yes
XLOC_013527	XLOC_013527	-	15:67176999-67184378	KO	WT	OK	2.99399	4.99332	0.73793	3.16545	5e-05	0.00319167	yes
XLOC_014768	XLOC_014768	-	16:13059431-13059754	KO	WT	OK	0	1.02751	inf	#NAME?	5e-05	0.00319167	yes
XLOC_014846	XLOC_014846	-	16:44055195-44055648	KO	WT	OK	0	0.872595	inf	#NAME?	5e-05	0.00319167	yes
XLOC_016754	XLOC_016754	-	17:56406769-56407230	KO	WT	OK	0.815595	0	#NAME?	#NAME?	5e-05	0.00319167	yes
XLOC_016864	XLOC_016864	-	17:94858236-94858442	KO	WT	OK	5.70473	0	#NAME?	#NAME?	5e-05	0.00319167	yes
XLOC_017713	XLOC_017713	-	18:30266510-30272183	KO	WT	OK	1.74609	0.459504	-1.92597	-4.395	5e-05	0.00319167	yes
XLOC_017729	XLOC_017729	-	18:35561199-35561652	KO	WT	OK	0	0.801718	inf	#NAME?	5e-05	0.00319167	yes
XLOC_017790	XLOC_017790	-	18:68692055-68692318	KO	WT	OK	174.717	386.546	1.14562	4.69894	5e-05	0.00319167	yes
XLOC_017804	XLOC_017804	-	18:77787509-77787692	KO	WT	OK	14.3156	0	#NAME?	#NAME?	5e-05	0.00319167	yes
XLOC_018156	XLOC_018156	-	19:40754549-40783303	KO	WT	OK	5.5397	2.71505	-1.02883	-4.19456	5e-05	0.00319167	yes
XLOC_018807	XLOC_018807	-	19:8473892-8474477	KO	WT	OK	0	0.689889	inf	#NAME?	5e-05	0.00319167	yes
XLOC_020070	XLOC_020070	-	2:118554890-118566910	KO	WT	OK	2.53521	6.40575	1.33727	5.77799	5e-05	0.00319167	yes
XLOC_022606	XLOC_022606	-	2:76607814-76608026	KO	WT	OK	0	4.01945	inf	#NAME?	5e-05	0.00319167	yes
XLOC_023532	XLOC_023532	-	3:143016184-143043353	KO	WT	OK	62.4899	40.6671	-0.619762	-3.16191	5e-05	0.00319167	yes
XLOC_024429	XLOC_024429	-	3:5860334-5860776	KO	WT	OK	309.064	503.171	0.703143	3.54756	5e-05	0.00319167	yes
XLOC_024480	XLOC_024480	-	3:50612400-50612954	KO	WT	OK	0	0.499832	inf	#NAME?	5e-05	0.00319167	yes
XLOC_024503	XLOC_024503	-	3:69769614-69769958	KO	WT	OK	1.39162	0	#NAME?	#NAME?	5e-05	0.00319167	yes
XLOC_027565	XLOC_027565	-	4:95303828-95304673	KO	WT	OK	0.430031	0	#NAME?	#NAME?	5e-05	0.00319167	yes
XLOC_027586	XLOC_027586	-	4:112309551-112309767	KO	WT	OK	4.66031	0	#NAME?	#NAME?	5e-05	0.00319167	yes
XLOC_027621	XLOC_027621	-	4:127008610-127010193	KO	WT	OK	1.01878	0	#NAME?	#NAME?	5e-05	0.00319167	yes
XLOC_027623	XLOC_027623	-	4:127014204-127014507	KO	WT	OK	3.5456	0	#NAME?	#NAME?	5e-05	0.00319167	yes
XLOC_027633	XLOC_027633	-	4:129795607-129796407	KO	WT	OK	0	1.17909	inf	#NAME?	5e-05	0.00319167	yes
XLOC_027673	XLOC_027673	-	4:141207609-141210828	KO	WT	OK	3.02673	4.76258	0.653985	2.27292	5e-05	0.00319167	yes
XLOC_029704	XLOC_029704	-	5:21729286-21729480	KO	WT	OK	7.80802	0	#NAME?	#NAME?	5e-05	0.00319167	yes
XLOC_029863	XLOC_029863	-	5:100576395-100576881	KO	WT	OK	0.906195	0	#NAME?	#NAME?	5e-05	0.00319167	yes
XLOC_029960	XLOC_029960	-	5:129724802-129724958	KO	WT	OK	53.4222	0	#NAME?	#NAME?	5e-05	0.00319167	yes
XLOC_032005	XLOC_032005	-	6:3200766-3201589	KO	WT	OK	56.692	81.7529	0.528125	2.4428	5e-05	0.00319167	yes
XLOC_032020	XLOC_032020	-	6:25967122-25967504	KO	WT	OK	0	0.925253	inf	#NAME?	5e-05	0.00319167	yes
XLOC_032152	XLOC_032152	-	6:87408803-87409157	KO	WT	OK	1.69615	0	#NAME?	#NAME?	5e-05	0.00319167	yes
XLOC_033279	XLOC_033279	-	7:106143637-106145080	KO	WT	OK	0.711101	0	#NAME?	#NAME?	5e-05	0.00319167	yes
XLOC_035136	XLOC_035136	-	7:126301752-126324935	KO	WT	OK	2.0821	4.17945	1.00527	3.46027	5e-05	0.00319167	yes
XLOC_035555	XLOC_035555	-	7:89992153-89992365	KO	WT	OK	5.05114	0	#NAME?	#NAME?	5e-05	0.00319167	yes
XLOC_035558	XLOC_035558	-	7:93213242-93213500	KO	WT	OK	2.59081	0	#NAME?	#NAME?	5e-05	0.00319167	yes
XLOC_035569	XLOC_035569	-	7:98188954-98189498	KO	WT	OK	0.782558	0	#NAME?	#NAME?	5e-05	0.00319167	yes
XLOC_035586	XLOC_035586	-	7:100533221-100533625	KO	WT	OK	1.16124	0	#NAME?	#NAME?	5e-05	0.00319167	yes
XLOC_035706	XLOC_035706	-	7:138887628-138887801	KO	WT	OK	17.1629	0	#NAME?	#NAME?	5e-05	0.00319167	yes
XLOC_037303	XLOC_037303	-	8:29286319-29286534	KO	WT	OK	0	4.78844	inf	#NAME?	5e-05	0.00319167	yes
XLOC_037330	XLOC_037330	-	8:46849750-46849958	KO	WT	OK	5.05874	0	#NAME?	#NAME?	5e-05	0.00319167	yes
XLOC_037431	XLOC_037431	-	8:102535744-102535930	KO	WT	OK	0	117.468	inf	#NAME?	5e-05	0.00319167	yes
XLOC_037455	XLOC_037455	-	8:126419040-126419564	KO	WT	OK	0	0.766885	inf	#NAME?	5e-05	0.00319167	yes
XLOC_039262	XLOC_039262	-	9:32419514-32420120	KO	WT	OK	0.562728	0	#NAME?	#NAME?	5e-05	0.00319167	yes
XLOC_039279	XLOC_039279	-	9:37586498-37586662	KO	WT	OK	30.5528	0	#NAME?	#NAME?	5e-05	0.00319167	yes
XLOC_039361	XLOC_039361	-	9:71841423-71841856	KO	WT	OK	0.784867	0	#NAME?	#NAME?	5e-05	0.00319167	yes
XLOC_039406	XLOC_039406	-	9:96811446-96812042	KO	WT	OK	1.04659	0	#NAME?	#NAME?	5e-05	0.00319167	yes
XLOC_042261	XLOC_042261	-	X:7359294-7359730	KO	WT	OK	1.0335	0	#NAME?	#NAME?	5e-05	0.00319167	yes
XLOC_042300	XLOC_042300	-	X:21025189-21025691	KO	WT	OK	0.726151	0	#NAME?	#NAME?	5e-05	0.00319167	yes
XLOC_042301	XLOC_042301	-	X:38484905-38485166	KO	WT	OK	0	1.69205	inf	#NAME?	5e-05	0.00319167	yes
XLOC_002089	XLOC_002089	-	1:118293962-118294247	KO	WT	OK	1.6108	0	#NAME?	#NAME?	0.0001	0.00569164	yes
XLOC_003814	XLOC_003814	-	10:29306727-29312863	KO	WT	OK	0.459188	0.879478	0.937563	2.26503	0.0001	0.00569164	yes
XLOC_003863	XLOC_003863	-	10:51527931-51532047	KO	WT	OK	1.6238	0.854628	-0.926002	-2.39352	0.0001	0.00569164	yes
XLOC_003966	XLOC_003966	-	10:83373309-83373638	KO	WT	OK	0	1.07518	inf	#NAME?	0.0001	0.00569164	yes
XLOC_007197	XLOC_007197	-	11:120355062-120355395	KO	WT	OK	1.02482	0	#NAME?	#NAME?	0.0001	0.00569164	yes
XLOC_009705	XLOC_009705	-	13:30976762-30977929	KO	WT	OK	0	19.7772	inf	#NAME?	0.0001	0.00569164	yes
XLOC_024448	XLOC_024448	-	3:20050606-20050816	KO	WT	OK	4.64924	0	#NAME?	#NAME?	0.0001	0.00569164	yes
XLOC_035374	XLOC_035374	-	7:12411005-12411363	KO	WT	OK	0	0.980093	inf	#NAME?	0.0001	0.00569164	yes
XLOC_035537	XLOC_035537	-	7:74561206-74561574	KO	WT	OK	0	0.932117	inf	#NAME?	0.0001	0.00569164	yes
XLOC_035624	XLOC_035624	-	7:126541886-126542214	KO	WT	OK	1.28162	0	#NAME?	#NAME?	0.0001	0.00569164	yes
XLOC_039227	XLOC_039227	-	9:11956187-11956343	KO	WT	OK	46.2981	0	#NAME?	#NAME?	0.0001	0.00569164	yes
XLOC_002942	XLOC_002942	-	10:127070410-127072017	KO	WT	OK	3.93824	1.86498	-1.07839	-2.37603	0.00015	0.00783409	yes
XLOC_004052	XLOC_004052	-	10:130367104-130367346	KO	WT	OK	2.53551	0	#NAME?	#NAME?	0.00015	0.00783409	yes
XLOC_007040	XLOC_007040	-	11:53301552-53302098	KO	WT	OK	0.514692	0	#NAME?	#NAME?	0.00015	0.00783409	yes
XLOC_007056	XLOC_007056	-	11:59941971-59942146	KO	WT	OK	16.6353	0	#NAME?	#NAME?	0.00015	0.00783409	yes
XLOC_010413	XLOC_010413	-	13:65266474-65266744	KO	WT	OK	1.91935	0	#NAME?	#NAME?	0.00015	0.00783409	yes
XLOC_013453	XLOC_013453	-	15:8108866-8109056	KO	WT	OK	7.29867	0	#NAME?	#NAME?	0.00015	0.00783409	yes
XLOC_024609	XLOC_024609	-	3:138493487-138493871	KO	WT	OK	0.782694	0	#NAME?	#NAME?	0.00015	0.00783409	yes
XLOC_027546	XLOC_027546	-	4:72112877-72113125	KO	WT	OK	2.60422	0	#NAME?	#NAME?	0.00015	0.00783409	yes
XLOC_035427	XLOC_035427	-	7:27674960-27675230	KO	WT	OK	0	1.78989	inf	#NAME?	0.00015	0.00783409	yes
XLOC_037449	XLOC_037449	-	8:111305234-111305582	KO	WT	OK	1.04438	0	#NAME?	#NAME?	0.00015	0.00783409	yes
XLOC_039220	XLOC_039220	-	9:6384439-6384747	KO	WT	OK	0	1.25841	inf	#NAME?	0.00015	0.00783409	yes
XLOC_001972	XLOC_001972	-	1:6413859-6414254	KO	WT	OK	0.876727	0	#NAME?	#NAME?	0.0002	0.0089678	yes
XLOC_001992	XLOC_001992	-	1:17771955-17778021	KO	WT	OK	1.1549	1.89749	0.716334	2.32027	0.0002	0.0089678	yes
XLOC_002063	XLOC_002063	-	1:89939711-89939875	KO	WT	OK	23.1891	0	#NAME?	#NAME?	0.0002	0.0089678	yes
XLOC_002155	XLOC_002155	-	1:167287584-167287878	KO	WT	OK	1.63772	0	#NAME?	#NAME?	0.0002	0.0089678	yes
XLOC_003891	XLOC_003891	-	10:75826344-75826521	KO	WT	OK	0	8.85548	inf	#NAME?	0.0002	0.0089678	yes
XLOC_003926	XLOC_003926	-	10:80474090-80474586	KO	WT	OK	0	0.508278	inf	#NAME?	0.0002	0.0089678	yes
XLOC_004013	XLOC_004013	-	10:117298419-117298848	KO	WT	OK	0.77589	0	#NAME?	#NAME?	0.0002	0.0089678	yes
XLOC_007038	XLOC_007038	-	11:49998257-49998558	KO	WT	OK	1.36627	0	#NAME?	#NAME?	0.0002	0.0089678	yes
XLOC_007131	XLOC_007131	-	11:93991802-93992070	KO	WT	OK	1.71764	0	#NAME?	#NAME?	0.0002	0.0089678	yes
XLOC_008599	XLOC_008599	-	12:27422547-27422748	KO	WT	OK	7.17833	0	#NAME?	#NAME?	0.0002	0.0089678	yes
XLOC_008619	XLOC_008619	-	12:54726548-54726930	KO	WT	OK	0.832227	0	#NAME?	#NAME?	0.0002	0.0089678	yes
XLOC_008641	XLOC_008641	-	12:75673307-75673844	KO	WT	OK	0.546818	0	#NAME?	#NAME?	0.0002	0.0089678	yes
XLOC_008695	XLOC_008695	-	12:87410530-87410873	KO	WT	OK	0	0.987916	inf	#NAME?	0.0002	0.0089678	yes
XLOC_010295	XLOC_010295	-	13:41512397-41512554	KO	WT	OK	36.6208	0	#NAME?	#NAME?	0.0002	0.0089678	yes
XLOC_010338	XLOC_010338	-	13:59843721-59844161	KO	WT	OK	0.728725	0	#NAME?	#NAME?	0.0002	0.0089678	yes
XLOC_012189	XLOC_012189	-	14:40899631-40899941	KO	WT	OK	1.35114	0	#NAME?	#NAME?	0.0002	0.0089678	yes
XLOC_012235	XLOC_012235	-	14:61317414-61317616	KO	WT	OK	5.07247	0	#NAME?	#NAME?	0.0002	0.0089678	yes
XLOC_013615	XLOC_013615	-	15:98929099-98929334	KO	WT	OK	2.77508	0	#NAME?	#NAME?	0.0002	0.0089678	yes
XLOC_014175	XLOC_014175	-	16:3625085-3633207	KO	WT	OK	4.45612	2.60442	-0.774826	-2.08396	0.0002	0.0089678	yes
XLOC_014829	XLOC_014829	-	16:32308478-32308701	KO	WT	OK	3.3712	0	#NAME?	#NAME?	0.0002	0.0089678	yes
XLOC_014867	XLOC_014867	-	16:73073200-73073367	KO	WT	OK	17.901	0	#NAME?	#NAME?	0.0002	0.0089678	yes
XLOC_014902	XLOC_014902	-	16:90625373-90625535	KO	WT	OK	24.6497	0	#NAME?	#NAME?	0.0002	0.0089678	yes
XLOC_016696	XLOC_016696	-	17:36999122-36999400	KO	WT	OK	0	1.81221	inf	#NAME?	0.0002	0.0089678	yes
XLOC_018839	XLOC_018839	-	19:18657331-18657686	KO	WT	OK	0.957284	0	#NAME?	#NAME?	0.0002	0.0089678	yes
XLOC_018932	XLOC_018932	-	19:52952891-52953314	KO	WT	OK	0.64475	0	#NAME?	#NAME?	0.0002	0.0089678	yes
XLOC_018943	XLOC_018943	-	19:55635423-55635589	KO	WT	OK	18.9971	0	#NAME?	#NAME?	0.0002	0.0089678	yes
XLOC_022508	XLOC_022508	-	2:11370471-11370613	KO	WT	OK	412.741	0	#NAME?	#NAME?	0.0002	0.0089678	yes
XLOC_022554	XLOC_022554	-	2:26267193-26267576	KO	WT	OK	0	0.846675	inf	#NAME?	0.0002	0.0089678	yes
XLOC_022693	XLOC_022693	-	2:164523727-164524097	KO	WT	OK	1.01785	0	#NAME?	#NAME?	0.0002	0.0089678	yes
XLOC_024479	XLOC_024479	-	3:41793821-41794102	KO	WT	OK	1.58462	0	#NAME?	#NAME?	0.0002	0.0089678	yes
XLOC_024638	XLOC_024638	-	3:149014202-149014386	KO	WT	OK	8.67447	0	#NAME?	#NAME?	0.0002	0.0089678	yes
XLOC_027619	XLOC_027619	-	4:126008258-126008460	KO	WT	OK	4.8431	0	#NAME?	#NAME?	0.0002	0.0089678	yes
XLOC_028214	XLOC_028214	-	5:101703595-101706696	KO	WT	OK	1.28804	0.380838	-1.75792	-2.64248	0.0002	0.0089678	yes
XLOC_029799	XLOC_029799	-	5:63969095-63969533	KO	WT	OK	0.607891	0	#NAME?	#NAME?	0.0002	0.0089678	yes
XLOC_029808	XLOC_029808	-	5:65745324-65745666	KO	WT	OK	0.992145	0	#NAME?	#NAME?	0.0002	0.0089678	yes
XLOC_030024	XLOC_030024	-	5:151365141-151365529	KO	WT	OK	0	0.789051	inf	#NAME?	0.0002	0.0089678	yes
XLOC_032061	XLOC_032061	-	6:37981117-37981364	KO	WT	OK	2.34824	0	#NAME?	#NAME?	0.0002	0.0089678	yes
XLOC_032063	XLOC_032063	-	6:38546608-38546952	KO	WT	OK	0.946805	0	#NAME?	#NAME?	0.0002	0.0089678	yes
XLOC_035518	XLOC_035518	-	7:59211168-59211532	KO	WT	OK	0	0.959047	inf	#NAME?	0.0002	0.0089678	yes
XLOC_035576	XLOC_035576	-	7:99614776-99615125	KO	WT	OK	0	0.95576	inf	#NAME?	0.0002	0.0089678	yes
XLOC_037337	XLOC_037337	-	8:47993910-47994429	KO	WT	OK	0.575536	0	#NAME?	#NAME?	0.0002	0.0089678	yes
XLOC_037418	XLOC_037418	-	8:85563880-85564034	KO	WT	OK	48.8771	0	#NAME?	#NAME?	0.0002	0.0089678	yes
XLOC_039326	XLOC_039326	-	9:56081617-56081939	KO	WT	OK	1.17206	0	#NAME?	#NAME?	0.0002	0.0089678	yes
XLOC_039333	XLOC_039333	-	9:57395124-57395287	KO	WT	OK	24.7778	0	#NAME?	#NAME?	0.0002	0.0089678	yes
XLOC_002216	XLOC_002216	-	1:180925877-180926355	KO	WT	OK	0.710775	0	#NAME?	#NAME?	0.00025	0.0102133	yes
XLOC_003788	XLOC_003788	-	10:11301496-11302024	KO	WT	OK	0.533174	0	#NAME?	#NAME?	0.00025	0.0102133	yes
XLOC_003875	XLOC_003875	-	10:62533295-62533540	KO	WT	OK	2.44475	0	#NAME?	#NAME?	0.00025	0.0102133	yes
XLOC_007137	XLOC_007137	-	11:94989176-94989528	KO	WT	OK	0	1.10007	inf	#NAME?	0.00025	0.0102133	yes
XLOC_007161	XLOC_007161	-	11:113038941-113039533	KO	WT	OK	0	0.415882	inf	#NAME?	0.00025	0.0102133	yes
XLOC_008636	XLOC_008636	-	12:72606250-72606487	KO	WT	OK	2.59159	0	#NAME?	#NAME?	0.00025	0.0102133	yes
XLOC_009487	XLOC_009487	-	13:5664942-5678224	KO	WT	OK	9800.75	0	#NAME?	#NAME?	0.00025	0.0102133	yes
XLOC_012283	XLOC_012283	-	14:102986623-102986767	KO	WT	OK	265.273	0	#NAME?	#NAME?	0.00025	0.0102133	yes
XLOC_013523	XLOC_013523	-	15:63145188-63145335	KO	WT	OK	142.75	0	#NAME?	#NAME?	0.00025	0.0102133	yes
XLOC_014800	XLOC_014800	-	16:22006040-22006269	KO	WT	OK	2.93315	0	#NAME?	#NAME?	0.00025	0.0102133	yes
XLOC_016657	XLOC_016657	-	17:29050270-29050510	KO	WT	OK	2.56722	0	#NAME?	#NAME?	0.00025	0.0102133	yes
XLOC_016861	XLOC_016861	-	17:94811841-94818988	KO	WT	OK	5.3853	7.43244	0.464809	2.17215	0.00025	0.0102133	yes
XLOC_017745	XLOC_017745	-	18:46234224-46234596	KO	WT	OK	0.861146	0	#NAME?	#NAME?	0.00025	0.0102133	yes
XLOC_022709	XLOC_022709	-	2:167785536-167785730	KO	WT	OK	6.64735	0	#NAME?	#NAME?	0.00025	0.0102133	yes
XLOC_022716	XLOC_022716	-	2:168174841-168175095	KO	WT	OK	2.17535	0	#NAME?	#NAME?	0.00025	0.0102133	yes
XLOC_024439	XLOC_024439	-	3:18612849-18613156	KO	WT	OK	1.25916	0	#NAME?	#NAME?	0.00025	0.0102133	yes
XLOC_024514	XLOC_024514	-	3:84492832-84493209	KO	WT	OK	0.915331	0	#NAME?	#NAME?	0.00025	0.0102133	yes
XLOC_027460	XLOC_027460	-	4:3434537-3434705	KO	WT	OK	20.8028	0	#NAME?	#NAME?	0.00025	0.0102133	yes
XLOC_029789	XLOC_029789	-	5:44238146-44238556	KO	WT	OK	0.696925	0	#NAME?	#NAME?	0.00025	0.0102133	yes
XLOC_029943	XLOC_029943	-	5:120644640-120644952	KO	WT	OK	1.34967	0	#NAME?	#NAME?	0.00025	0.0102133	yes
XLOC_032049	XLOC_032049	-	6:35168862-35169032	KO	WT	OK	17.1383	0	#NAME?	#NAME?	0.00025	0.0102133	yes
XLOC_032158	XLOC_032158	-	6:88149000-88149174	KO	WT	OK	14.024	0	#NAME?	#NAME?	0.00025	0.0102133	yes
XLOC_032185	XLOC_032185	-	6:113156203-113156625	KO	WT	OK	0.682915	0	#NAME?	#NAME?	0.00025	0.0102133	yes
XLOC_037311	XLOC_037311	-	8:34663460-34663663	KO	WT	OK	5.25545	0	#NAME?	#NAME?	0.00025	0.0102133	yes
XLOC_037400	XLOC_037400	-	8:80220152-80220479	KO	WT	OK	1.124	0	#NAME?	#NAME?	0.00025	0.0102133	yes
XLOC_037403	XLOC_037403	-	8:82759810-82759988	KO	WT	OK	11.7324	0	#NAME?	#NAME?	0.00025	0.0102133	yes
XLOC_037426	XLOC_037426	-	8:88262973-88263135	KO	WT	OK	28.0138	0	#NAME?	#NAME?	0.00025	0.0102133	yes
XLOC_039394	XLOC_039394	-	9:94541306-94541604	KO	WT	OK	1.63804	0	#NAME?	#NAME?	0.00025	0.0102133	yes
XLOC_042399	XLOC_042399	-	X:150394420-150394584	KO	WT	OK	24.4423	0	#NAME?	#NAME?	0.00025	0.0102133	yes
XLOC_003844	XLOC_003844	-	10:50855714-50856141	KO	WT	OK	0	0.593475	inf	#NAME?	0.0003	0.011514	yes
XLOC_003994	XLOC_003994	-	10:99258333-99258800	KO	WT	OK	0	0.623833	inf	#NAME?	0.0003	0.011514	yes
XLOC_012262	XLOC_012262	-	14:76288717-76288943	KO	WT	OK	3.67498	0	#NAME?	#NAME?	0.0003	0.011514	yes
XLOC_016626	XLOC_016626	-	17:22397214-22397592	KO	WT	OK	0.959327	0	#NAME?	#NAME?	0.0003	0.011514	yes
XLOC_018868	XLOC_018868	-	19:29318134-29318507	KO	WT	OK	1.05817	0	#NAME?	#NAME?	0.0003	0.011514	yes
XLOC_018916	XLOC_018916	-	19:44270509-44270936	KO	WT	OK	0.752948	0	#NAME?	#NAME?	0.0003	0.011514	yes
XLOC_022505	XLOC_022505	-	2:11169589-11169982	KO	WT	OK	0	0.826291	inf	#NAME?	0.0003	0.011514	yes
XLOC_022582	XLOC_022582	-	2:34964955-34965236	KO	WT	OK	1.7541	0	#NAME?	#NAME?	0.0003	0.011514	yes
XLOC_022587	XLOC_022587	-	2:44935735-44936085	KO	WT	OK	0	0.839313	inf	#NAME?	0.0003	0.011514	yes
XLOC_028242	XLOC_028242	-	5:105409335-105414894	KO	WT	OK	5.559	2.59383	-1.09974	-2.26527	0.0003	0.011514	yes
XLOC_029673	XLOC_029673	-	5:3190264-3190621	KO	WT	OK	0.8809	0	#NAME?	#NAME?	0.0003	0.011514	yes
XLOC_029806	XLOC_029806	-	5:65336850-65337283	KO	WT	OK	0	0.617484	inf	#NAME?	0.0003	0.011514	yes
XLOC_032079	XLOC_032079	-	6:49236443-49236618	KO	WT	OK	131.171	290.929	1.14922	2.39711	0.0003	0.011514	yes
XLOC_037250	XLOC_037250	-	8:8945840-8946191	KO	WT	OK	0	0.834824	inf	#NAME?	0.0003	0.011514	yes
XLOC_039337	XLOC_039337	-	9:57410022-57410355	KO	WT	OK	0	0.915927	inf	#NAME?	0.0003	0.011514	yes
XLOC_042316	XLOC_042316	-	X:52763815-52764057	KO	WT	OK	2.33721	0	#NAME?	#NAME?	0.0003	0.011514	yes
XLOC_042326	XLOC_042326	-	X:71325182-71325662	KO	WT	OK	0.5249	0	#NAME?	#NAME?	0.0003	0.011514	yes
XLOC_002140	XLOC_002140	-	1:161611501-161611813	KO	WT	OK	1.2386	0	#NAME?	#NAME?	0.00035	0.0127667	yes
XLOC_003108	XLOC_003108	-	10:22054912-22057588	KO	WT	OK	0	1.9098	inf	#NAME?	0.00035	0.0127667	yes
XLOC_013537	XLOC_013537	-	15:74950705-74951021	KO	WT	OK	1.33647	0	#NAME?	#NAME?	0.00035	0.0127667	yes
XLOC_016612	XLOC_016612	-	17:22139436-22139748	KO	WT	OK	1.10645	0	#NAME?	#NAME?	0.00035	0.0127667	yes
XLOC_016670	XLOC_016670	-	17:31712991-31713229	KO	WT	OK	0	2.57298	inf	#NAME?	0.00035	0.0127667	yes
XLOC_018897	XLOC_018897	-	19:40820792-40820974	KO	WT	OK	8.50586	0	#NAME?	#NAME?	0.00035	0.0127667	yes
XLOC_022517	XLOC_022517	-	2:14057388-14057712	KO	WT	OK	0	1.02884	inf	#NAME?	0.00035	0.0127667	yes
XLOC_022586	XLOC_022586	-	2:44933476-44933857	KO	WT	OK	0.734431	0	#NAME?	#NAME?	0.00035	0.0127667	yes
XLOC_027688	XLOC_027688	-	4:150073547-150073903	KO	WT	OK	0.93093	0	#NAME?	#NAME?	0.00035	0.0127667	yes
XLOC_039357	XLOC_039357	-	9:70678416-70678660	KO	WT	OK	0	2.2027	inf	#NAME?	0.00035	0.0127667	yes
XLOC_007037	XLOC_007037	-	11:49726832-49727051	KO	WT	OK	0	3.22895	inf	#NAME?	0.0004	0.0141688	yes
XLOC_010274	XLOC_010274	-	13:37472346-37472773	KO	WT	OK	0.76099	0	#NAME?	#NAME?	0.0004	0.0141688	yes
XLOC_024437	XLOC_024437	-	3:18607686-18608175	KO	WT	OK	0	0.518457	inf	#NAME?	0.0004	0.0141688	yes
XLOC_029999	XLOC_029999	-	5:145261217-145261487	KO	WT	OK	2.21173	0	#NAME?	#NAME?	0.0004	0.0141688	yes
XLOC_037408	XLOC_037408	-	8:83742581-83742961	KO	WT	OK	0	0.831773	inf	#NAME?	0.0004	0.0141688	yes
XLOC_007070	XLOC_007070	-	11:70379489-70379958	KO	WT	OK	0.519061	0	#NAME?	#NAME?	0.00045	0.0152917	yes
XLOC_007112	XLOC_007112	-	11:80415335-80415543	KO	WT	OK	0	4.46128	inf	#NAME?	0.00045	0.0152917	yes
XLOC_010258	XLOC_010258	-	13:28449129-28449270	KO	WT	OK	700.633	0	#NAME?	#NAME?	0.00045	0.0152917	yes
XLOC_012237	XLOC_012237	-	14:61333642-61333985	KO	WT	OK	0	0.801338	inf	#NAME?	0.00045	0.0152917	yes
XLOC_012256	XLOC_012256	-	14:67669353-67669728	KO	WT	OK	0	0.772806	inf	#NAME?	0.00045	0.0152917	yes
XLOC_022683	XLOC_022683	-	2:154790309-154790566	KO	WT	OK	0	1.53849	inf	#NAME?	0.00045	0.0152917	yes
XLOC_029834	XLOC_029834	-	5:90782604-90782986	KO	WT	OK	0.919447	0	#NAME?	#NAME?	0.00045	0.0152917	yes
XLOC_032059	XLOC_032059	-	6:37970440-37970907	KO	WT	OK	0	0.541715	inf	#NAME?	0.00045	0.0152917	yes
XLOC_032153	XLOC_032153	-	6:87769608-87770030	KO	WT	OK	0	0.54753	inf	#NAME?	0.00045	0.0152917	yes
XLOC_035378	XLOC_035378	-	7:13315821-13316200	KO	WT	OK	0	0.699291	inf	#NAME?	0.00045	0.0152917	yes
XLOC_039250	XLOC_039250	-	9:22260193-22260492	KO	WT	OK	0	1.3124	inf	#NAME?	0.00045	0.0152917	yes
XLOC_003796	XLOC_003796	-	10:18917688-18918022	KO	WT	OK	0.933175	0	#NAME?	#NAME?	0.0005	0.016385	yes
XLOC_003943	XLOC_003943	-	10:81997753-81998234	KO	WT	OK	0	0.504582	inf	#NAME?	0.0005	0.016385	yes
XLOC_007190	XLOC_007190	-	11:120155788-120155991	KO	WT	OK	4.39139	0	#NAME?	#NAME?	0.0005	0.016385	yes
XLOC_013496	XLOC_013496	-	15:36974565-36975012	KO	WT	OK	0	0.536086	inf	#NAME?	0.0005	0.016385	yes
XLOC_013619	XLOC_013619	-	15:98961702-98962082	KO	WT	OK	0	0.929953	inf	#NAME?	0.0005	0.016385	yes
XLOC_024494	XLOC_024494	-	3:60993333-60993812	KO	WT	OK	0.487097	0	#NAME?	#NAME?	0.0005	0.016385	yes
XLOC_027685	XLOC_027685	-	4:149967105-149967560	KO	WT	OK	0	0.541682	inf	#NAME?	0.0005	0.016385	yes
XLOC_042277	XLOC_042277	-	X:9999488-10004991	KO	WT	OK	0.833368	1.37951	0.727127	2.03726	0.0005	0.016385	yes
XLOC_004042	XLOC_004042	-	10:126977798-126978063	KO	WT	OK	0	1.37632	inf	#NAME?	0.00055	0.0176769	yes
XLOC_007198	XLOC_007198	-	11:120581805-120581964	KO	WT	OK	26.7024	0	#NAME?	#NAME?	0.00055	0.0176769	yes
XLOC_014870	XLOC_014870	-	16:76685051-76685395	KO	WT	OK	0	0.983493	inf	#NAME?	0.00055	0.0176769	yes
XLOC_022710	XLOC_022710	-	2:167786055-167786264	KO	WT	OK	3.81315	0	#NAME?	#NAME?	0.00055	0.0176769	yes
XLOC_027514	XLOC_027514	-	4:41784446-41784611	KO	WT	OK	18.7147	0	#NAME?	#NAME?	0.00055	0.0176769	yes
XLOC_029982	XLOC_029982	-	5:140587078-140587295	KO	WT	OK	0	3.27532	inf	#NAME?	0.00055	0.0176769	yes
XLOC_032064	XLOC_032064	-	6:38547039-38547306	KO	WT	OK	1.69273	0	#NAME?	#NAME?	0.00055	0.0176769	yes
XLOC_037312	XLOC_037312	-	8:34667326-34667656	KO	WT	OK	0.95507	0	#NAME?	#NAME?	0.00055	0.0176769	yes
XLOC_014194	XLOC_014194	-	16:4589274-4594359	KO	WT	OK	2.01665	3.06672	0.604735	2.05067	0.0006	0.0189201	yes
XLOC_014788	XLOC_014788	-	16:18857125-18857431	KO	WT	OK	1.3504	0	#NAME?	#NAME?	0.0006	0.0189201	yes
XLOC_027577	XLOC_027577	-	4:106313260-106313678	KO	WT	OK	0	0.679904	inf	#NAME?	0.0006	0.0189201	yes
XLOC_027585	XLOC_027585	-	4:112308946-112309317	KO	WT	OK	0.90094	0	#NAME?	#NAME?	0.0006	0.0189201	yes
XLOC_028024	XLOC_028024	-	5:67450404-67457503	KO	WT	OK	6.37462	3.39403	-0.909342	-2.07156	0.0006	0.0189201	yes
XLOC_012273	XLOC_012273	-	14:79325595-79325944	KO	WT	OK	0.889246	0	#NAME?	#NAME?	0.00065	0.0201851	yes
XLOC_035546	XLOC_035546	-	7:80973552-80973758	KO	WT	OK	5.78507	0	#NAME?	#NAME?	0.00065	0.0201851	yes
XLOC_037264	XLOC_037264	-	8:13548028-13548387	KO	WT	OK	0.84031	0	#NAME?	#NAME?	0.00065	0.0201851	yes
XLOC_003832	XLOC_003832	-	10:42965791-42966190	KO	WT	OK	0.718041	0	#NAME?	#NAME?	0.0007	0.0214123	yes
XLOC_012277	XLOC_012277	-	14:97541024-97541317	KO	WT	OK	1.36324	0	#NAME?	#NAME?	0.0007	0.0214123	yes
XLOC_017689	XLOC_017689	-	18:12128164-12128563	KO	WT	OK	0	0.692178	inf	#NAME?	0.0007	0.0214123	yes
XLOC_024651	XLOC_024651	-	3:159549531-159549775	KO	WT	OK	2.28684	0	#NAME?	#NAME?	0.0007	0.0214123	yes
XLOC_029979	XLOC_029979	-	5:139830906-139831098	KO	WT	OK	6.41496	0	#NAME?	#NAME?	0.0007	0.0214123	yes
XLOC_002215	XLOC_002215	-	1:180822358-180822801	KO	WT	OK	0.662873	0	#NAME?	#NAME?	0.00075	0.0225663	yes
XLOC_013505	XLOC_013505	-	15:39179353-39182980	KO	WT	OK	0.361548	0.829311	1.19773	2.08548	0.00085	0.0244928	yes
XLOC_006999	XLOC_006999	-	11:19918847-19919141	KO	WT	OK	1.25632	0	#NAME?	#NAME?	0.0009	0.0252605	yes
XLOC_032072	XLOC_032072	-	6:47780498-47780688	KO	WT	OK	74.957	7.17345	-3.38532	-3.08941	0.0009	0.0252605	yes
XLOC_037266	XLOC_037266	-	8:15519771-15520126	KO	WT	OK	53.8007	78.7391	0.549457	1.94786	0.0009	0.0252605	yes
XLOC_039222	XLOC_039222	-	9:7214767-7220865	KO	WT	OK	1.32077	1.97091	0.577488	1.93458	0.00105	0.0285973	yes
XLOC_039452	XLOC_039452	-	9:124155632-124161430	KO	WT	OK	1.71236	1.11171	-0.623207	-1.93566	0.0012	0.0317879	yes
XLOC_000550	XLOC_000550	-	1:106521728-106533436	KO	WT	OK	1.8472	1.12799	-0.71159	-1.83528	0.00125	0.0329699	yes
XLOC_028060	XLOC_028060	-	5:75832182-75848311	KO	WT	OK	29.7457	49.8553	0.745065	1.94847	0.0013	0.0338516	yes
XLOC_035388	XLOC_035388	-	7:16719062-16719206	KO	WT	OK	1467.59	304.874	-2.26716	-2.20234	0.00145	0.0372822	yes
XLOC_029933	XLOC_029933	-	5:110076159-110079546	KO	WT	OK	1.77767	2.69539	0.600506	1.82319	0.0015	0.0381411	yes
XLOC_001618	XLOC_001618	-	1:138630112-138682178	KO	WT	OK	0.936365	3.01388	1.68648	1.97352	0.0016	0.0400196	yes
XLOC_001996	XLOC_001996	-	1:24612927-24613450	KO	WT	OK	3.57436	8.11017	1.18205	2.07753	0.00165	0.0410468	yes
XLOC_028156	XLOC_028156	2015-09-11	5:93093420-93176248	KO	WT	OK	25.7637	19.9804	-0.36675	-1.7902	0.0015	0.0381411	yes
